# Supplementary material for: Untargeted Metabolomics Based on Ultra-High-Performance Liquid Chromatography Coupled with Quadrupole Orbitrap High-Resolution Mass Spectrometry for Differential Metabolite Analysis of Pinelliae Rhizoma and Its Adulterants
Source: Molecules. 2024 May 6;29(9):2155. doi: 10.3390/molecules29092155 (PMC11085193; doi:10.3390/molecules29092155)
Supplement: Supplementary file 1 [file molecules-29-02155-s001.zip › Supplementary Table S1.xlsx]

## Sheet: Metabolites
id	MS2 name	Class	Formula	InChIKey	mzmed	rtmed	PPM	ms2Adduct	BX_1	BX_2	BX_3	Mean BX	SBX_1	SBX_2	SBX_3	Mean SBX	TNX_1	TNX_2	TNX_3	Mean TNX	HZNX_1	HZNX_2	HZNX_3	Mean HZNX	QC01	QC02	Mean QC
1	[6-acetyloxy-4-butanoyloxy-3,3a-dihydroxy-3,6,9-trimethyl-8-[(E)-2-methylbut-2-enoyl]oxy-2-oxo-4,5,6a,7,8,9b-hexahydroazuleno[4,5-b]furan-7-yl] octanoate	Terpenoids(萜类)	C34H50O12	IXFPJGBNCFXKPI-YBFXNURJSA-N	649.322	365.354	1.5792	[M-H]-	7.74461e-05	0.00177535	9.78861e-05	0.000650227	0.354758	0.224707	0.248449	0.275971	0.00010699	0.000117036	9.59267e-05	0.000106651	0.0930316	0.124305	0.078162	0.0984997	0.0742907	0.0843133	0.079302
2	2-[4,5-Dihydroxy-6-[[8-hydroxy-8a-(hydroxymethyl)-4,4,6a,6b,11,11,14b-heptamethyl-1,2,3,4a,5,6,7,8,9,10,12,14a-dodecahydropicen-3-yl]oxy]-2-[[3,4,5-trihydroxy-6-(hydroxymethyl)oxan-2-yl]oxymethyl]oxan-3-yl]oxy-6-methyloxane-3,4,5-triol	Terpenoids(萜类)	C48H78O17	PYJMYPPFWASOJX-UHFFFAOYSA-N	925.508	645.233	1.33417	[M-H]-	0.111366	0.0400492	0.00226221	0.0512256	0.0197879	0.0308308	0.00104369	0.0172208	0.0151674	0.000825577	0.00370729	0.00656677	0.00685944	0.00162552	0.005077	0.00452066	0.0176012	0.0174714	0.0175363
3	3-Ethylphenol	Others(其它类）	C8H10O	HMNKTRSOROOSPP-UHFFFAOYSA-N	121.066	604.576	0.730573	[M-H]-	0.00865203	0.0118152	0.0377411	0.0194028	9.51302e-05	7.56048e-05	7.86714e-05	8.31355e-05	0.0954227	0.115582	0.0336692	0.081558	0.000135668	0.00011992	0.000108059	0.000121216	0.0149152	0.0195788	0.017247
4	3-hydroxy-hexadecanoic acid	Others(其它类）	C16H32O3	CBWALJHXHCJYTE-UHFFFAOYSA-N	271.228	744.461	0.990061	[M-H]-	0.109479	0.073198	0.117385	0.100021	0.0657993	0.0577035	0.056768	0.0600903	0.382388	0.258976	0.217612	0.286325	0.0252389	0.00797691	0.0053676	0.0128611	0.103052	0.0899638	0.0965081
5	3-HYDROXYBENZALDEHYDE	Others(其它类）	C7H6O2	IAVREABSGIHHMO-UHFFFAOYSA-N	121.03	198.816	3.43851	[M-H]-	0.0870265	0.124698	0.110249	0.107324	0.424884	0.319648	0.349275	0.364602	0.133699	0.14421	0.111241	0.129717	0.217189	0.211575	0.144857	0.191207	0.158429	0.188668	0.173548
6	3,5-DIHYDROXYBENZOIC ACID	Others(其它类）	C7H6O4	UYEMGAFJOZZIFP-UHFFFAOYSA-N	153.019	166.867	2.41769	[M-H]-	0.0712692	0.0522096	0.0778422	0.067107	0.634887	0.802063	1.03669	0.824546	0.0466657	0.0394778	0.0376283	0.0412572	0.32376	0.105354	0.109886	0.179666	0.206985	0.249201	0.228093
7	4-[2-[(1R,4aS,5R,8aS)-6-hydroxy-5-(hydroxymethyl)-5,8a-dimethyl-2-methylidene-3,4,4a,6,7,8-hexahydro-1H-naphthalen-1-yl]ethyl]-2H-furan-5-one	Terpenoids(萜类)	C20H30O4	GVRNTWSGBWPJGS-YVKFZJNCSA-N	333.205	662.299	0.432587	[M-H]-	0.0561657	0.0262014	0.0506624	0.0443432	0.0161941	0.00793857	0.00475511	0.00962926	0.147382	0.148838	0.095469	0.130563	0.00279771	0.00345966	0.00166104	0.00263947	0.0355719	0.0454002	0.0404861
8	7-O-Methylrosmanol	Terpenoids(萜类)	C21H28O5	XNPVHIQPSAZTLC-APZTZJSISA-N	359.189	623.5	2.88152	[M-H]-	0.689364	0.776525	1.43317	0.966351	1.61058	1.2575	2.21105	1.69304	0.346824	0.0902018	0.198854	0.21196	0.54094	0.998772	0.298944	0.612885	0.64474	0.726022	0.685381
9	Aloeemodin	Quinones(醌类)	C15H10O5	YDQWDHRMZQUTBA-UHFFFAOYSA-N	269.046	498.887	0.35208	[M-H]-	0.009503	0.0207646	0.0866716	0.0389797	0.0149955	0.0174791	0.0258805	0.0194517	0.443012	0.11141	0.198953	0.251125	0.0766463	0.0488532	0.0593569	0.0616188	0.0630928	0.073545	0.0683189
10	Amentoflavone	Flavonoids(黄酮类)	C30H18O10	YUSWMAULDXZHPY-UHFFFAOYSA-N	537.079	52.5591	2.70492	[M-H]-	0.259552	0.493231	0.753486	0.50209	0.136202	0.146508	0.17103	0.151247	1.37096	2.21263	1.26911	1.61757	0.727053	0.422707	0.5225	0.55742	0.610515	0.607466	0.60899
11	Arctiin	Phenylpropanoids(苯丙素类)	C27H34O11	XOJVHLIYNSOZOO-SWOBOCGESA-N	579.204	760.786	1.95168	[M+FA]-	0.0417227	0.0607488	0.0507682	0.0510799	0.0653396	0.0554899	0.0575337	0.0594544	0.0414802	0.00792714	0.0392677	0.0295583	0.140094	0.116943	0.100291	0.119109	0.0848526	0.0861204	0.0854865
12	Aspartate	Amino acids(氨基酸类)	C4H7NO4	CKLJMWTZIZZHCS-UHFFFAOYSA-N	132.03	34.2572	1.31948	[M-H]-	0.148303	0.388788	0.295604	0.277565	1.00149	0.88041	0.168064	0.683323	0.579454	0.296013	0.464152	0.44654	0.57722	0.427209	0.396986	0.467138	0.215204	0.242886	0.229045
13	Bruceine A	Terpenoids(萜类)	C26H34O11	LPZSTPCYWWRQFU-VILODJCFSA-N	521.202	375.875	2.29603	[M-H]-	0.550341	0.760084	0.910297	0.740241	0.0632122	0.0167288	0.0582413	0.0460608	1.94121	3.25724	1.18659	2.12834	2.02514	1.0084	2.75003	1.92786	0.833219	0.906418	0.869818
14	Cellobiose	Organic heterocyclic compounds（有机杂环化合物 ）	C12H22O11	GUBGYTABKSRVRQ-QRZGKKJRSA-N	341.109	34.9381	0.199367	[M-H]-	0.478551	9.27196	12.4991	7.41653	4.84223	3.25841	2.13492	3.41185	35.8661	72.0448	23.5814	43.8308	0.544861	1.94718	0.816733	1.10292	9.04426	9.64456	9.34441
15	Confertifoline	Terpenoids(萜类)	C15H22O2	ZERYGJQXPPRRCW-UHFFFAOYSA-N	233.155	760.468	0.829645	[M-H]-	0.413809	0.514621	0.474832	0.467754	0.413656	0.313472	0.329446	0.352191	0.508844	0.599038	0.489614	0.532499	0.54055	0.499596	0.493216	0.511121	0.387368	0.409435	0.398402
16	Demethylwedelolactone	Phenylpropanoids(苯丙素类)	C15H8O7	LUTYTNLPIUCKBJ-UHFFFAOYSA-N	299.02	450.79	1.18842	[M-H]-	7.74461e-05	0.000101144	9.78861e-05	9.21589e-05	0.0218576	0.0187904	0.0379451	0.0261977	0.000990316	0.0032135	0.00174096	0.00198159	0.000589504	0.000506133	0.00603346	0.00237637	0.0077299	0.00756879	0.00764935
17	Deoxyguanosine	Amino acids(氨基酸类)	C10H13N5O4	YKBGVTZYEHREMT-KVQBGUIXSA-N	266.089	34.4079	2.49397	[M-H]-	0.0138656	0.0795052	0.165113	0.0861613	9.51302e-05	0.000778674	0.0014717	0.000781836	0.306903	0.255623	0.168118	0.243548	0.0541712	0.0269353	0.0537927	0.0449664	0.0537387	0.041113	0.0474258
18	Fumaric acid	Organic acids and derivatives(有机酸及其衍生物)	C4H4O4	VZCYOOQTPOCHFL-OWOJBTEDSA-N	115.004	112.628	1.5585	[M-H]-	0.053416	0.0984408	0.0720884	0.0746484	0.211202	0.128475	0.134676	0.158118	0.128259	0.204728	0.0835244	0.138837	0.284873	0.723582	0.297287	0.435248	0.124877	0.117766	0.121322
19	gamma-mangostin	Others(其它类）	C23H24O6	VEZXFTKZUMARDU-UHFFFAOYSA-N	395.153	769.661	1.1134	[M-H]-	4.30095	5.03623	11.19	6.8424	0.533262	0.663852	0.441124	0.546079	7.75901	8.80322	6.34517	7.6358	0.579022	0.443515	0.438467	0.487001	2.52433	3.28858	2.90645
20	Gentisic acid	Organic acids and derivatives(有机酸及其衍生物)	C7H6O4	WXTMDXOMEHJXQO-UHFFFAOYSA-N	153.019	386.599	2.41693	[M-H]-	0.00749171	0.0115124	0.00611701	0.00837371	0.0152404	0.0249409	0.0211196	0.0204336	0.0117648	0.0159871	0.00895788	0.0122366	0.0155412	0.0133957	0.00580719	0.0115814	0.0154557	0.0116509	0.0135533
21	GLUTARATE	Organic acids and derivatives(有机酸及其衍生物)	C5H8O4	JFCQEDHGNNZCLN-UHFFFAOYSA-N	131.036	1076.71	2.73794	[M-H]-	0.714354	0.362367	0.646254	0.574325	0.800732	0.589829	0.633689	0.67475	1.14239	0.325513	0.858862	0.775588	0.684543	0.366349	0.524091	0.524994	0.442929	0.32316	0.383045
22	Homoorientin	Flavonoids(黄酮类)	C21H20O11	ODBRNZZJSYPIDI-VJXVFPJBSA-N	447.093	333.679	0.633462	[M-H]-	7.74461e-05	0.000354255	9.78861e-05	0.000176529	9.51302e-05	0.000649199	0.00205735	0.000933893	1.4414	1.05747	2.29084	1.59657	0.000135668	0.00011992	0.000108059	0.000121216	0.350094	0.328411	0.339252
23	Isokobusone	Organic oxygen compounds(有机氧化合物)	C14H22O2	BSFUDCIRZBAPDS-UHFFFAOYSA-N	221.154	641.183	2.33762	[M-H]-	0.238091	0.439816	0.446788	0.374898	0.300257	0.231044	0.332371	0.287891	0.325905	0.441511	0.499873	0.42243	0.61131	0.637859	0.379657	0.542942	0.173861	0.189608	0.181735
24	Isoliquiritigenin	Flavonoids(黄酮类)	C15H12O4	DXDRHHKMWQZJHT-FPYGCLRLSA-N	255.067	620.132	2.76464	[M-H]-	0.000583514	0.00204339	9.78861e-05	0.000908263	0.0219953	0.0166593	0.0294439	0.0226995	0.00174696	0.00910433	0.000784158	0.00387848	0.00561298	0.00760156	0.00198558	0.00506671	0.0054744	0.00774638	0.00661039
25	ISOPALMITIC ACID	Organic acids and derivatives(有机酸及其衍生物)	C16H32O2	ZONJATNKKGGVSU-UHFFFAOYSA-N	255.233	1018.25	0.660174	[M-H]-	0.451756	0.630968	1.22137	0.76803	0.399382	0.37197	0.361068	0.377473	1.22468	2.07968	0.801453	1.3686	0.497947	0.377868	0.28738	0.387732	0.638714	0.56715	0.602932
26	Itaconic acid	Lipids and lipid molecules(脂类和类脂分子)	C5H6O4	LVHBHZANLOWSRM-UHFFFAOYSA-N	129.019	1055.67	3.67818	[M-H]-	0.143712	0.171665	0.127466	0.147614	0.318921	0.306888	0.412972	0.34626	0.299726	0.385182	0.192544	0.292484	0.920674	0.708497	0.564487	0.731219	0.262247	0.315811	0.289029
27	Linoelaidic acid	Lipids and lipid molecules(脂类和类脂分子)	C18H32O2	OYHQOLUKZRVURQ-AVQMFFATSA-N	279.233	757.49	1.34388	[M-H]-	0.105526	0.0732262	0.0708561	0.0832028	0.474949	0.0395433	0.400178	0.30489	0.0668712	0.115845	0.158631	0.113782	0.735724	0.71729	1.21267	0.88856	0.331008	0.370172	0.35059
28	Maleic acid	Organic acids and derivatives(有机酸及其衍生物)	C4H4O4	VZCYOOQTPOCHFL-UPHRSURJSA-N	115.004	144.798	1.50527	[M-H]-	0.0138589	0.0397777	0.0239748	0.0258705	0.0612013	0.0362456	0.040779	0.0460753	0.0474123	0.111409	0.0278205	0.0622141	0.1661	0.0943384	0.131973	0.130804	0.0483223	0.0474329	0.0478776
29	O-Acetylserine	Amino acids(氨基酸类)	C5H9NO4	VZXPDPZARILFQX-BYPYZUCNSA-N	146.046	34.4681	0.0791133	[M-H]-	1.15113	3.54704	4.17408	2.95742	2.35316	1.8501	1.21986	1.80771	3.98942	3.99745	3.85717	3.94801	2.86642	2.50783	1.86948	2.41457	1.43002	1.58135	1.50568
30	Palmitic acid	Organic acids and derivatives(有机酸及其衍生物)	C16H32O2	IPCSVZSSVZVIGE-UHFFFAOYSA-N	255.233	890.358	0.490959	[M-H]-	0.251316	0.627145	0.809218	0.562559	0.172215	0.133263	0.094521	0.133333	0.95487	7.18745	0.624016	2.92211	0.462714	0.184986	0.161522	0.269741	1.25674	0.954956	1.10585
31	picein	Phenols(酚类)	C14H18O7	GOZCEKPKECLKNO-RKQHYHRCSA-N	297.098	333.568	0.639411	[M-H]-	0.00140042	0.00395521	0.00371209	0.00302257	0.00118841	0.00172466	0.00317648	0.00202985	0.0166766	0.0334972	0.0151622	0.0217786	0.000135668	0.00011992	0.000108059	0.000121216	0.00620287	0.00593997	0.00607142
32	Rotenone	Flavonoids(黄酮类)	C23H22O6	JUVIOZPCNVVQFO-HBGVWJBISA-N	393.138	909.887	2.68941	[M-H]-	0.0533605	0.076899	0.138928	0.0897291	0.0673153	0.0525406	0.0625709	0.0608089	0.173679	0.229267	0.0892753	0.164074	0.156856	0.153337	0.114283	0.141492	0.100306	0.104391	0.102349
33	Rutin	Flavonoids(黄酮类)	C27H30O16	IKGXIBQEEMLURG-NVPNHPEKSA-N	609.148	231.942	1.18406	[M-H]-	7.74461e-05	0.000101144	9.78861e-05	9.21589e-05	0.0024588	0.00372146	7.86714e-05	0.00208631	2.5037	20.9702	0.634175	8.03602	0.000135668	0.00011992	0.000108059	0.000121216	1.53775	1.52207	1.52991
34	Spinosin	Flavonoids(黄酮类)	C28H32O15	VGGSULWDCMWZPO-ODEMIOGVSA-N	607.168	352.197	0.693027	[M-H]-	0.000352502	0.000101144	0.000734929	0.000396192	0.00149086	7.56048e-05	0.018407	0.00665783	0.406942	1.00649	0.137465	0.516965	0.00407311	0.00011992	0.000108059	0.0014337	0.0785681	0.070147	0.0743575
35	(1R,2E,7R,10E,12S,13S,15R)-12,15-dihydroxy-7-methyl-8-oxabicyclo[11.3.0]hexadeca-2,10-dien-9-one	Others(其它类）	C16H24O4	KQNZDYYTLMIZCT-SWGFJCPHSA-N	281.173	504.54	1.65613	[M+H]+	0.000199803	0.000426769	0.000278621	0.000301731	0.00119267	0.000618773	0.00142236	0.00107793	0.00605122	0.0036027	0.00764756	0.00576716	0.000743012	0.000649059	0.000773422	0.000721831	0.00190769	0.00249443	0.00220106
36	(2R,3S,4S,5R,6R)-5-[(2S,3R,4R)-3,4-dihydroxy-4-(hydroxymethyl)oxolan-2-yl]oxy-2-(hydroxymethyl)-6-(2-phenylethoxy)oxane-3,4-diol	Others(其它类）	C19H28O10	UWKRNCNWJVCHGZ-DERWZFJFSA-N	439.153	418.826	2.89515	[M+Na]+	0.0034201	0.00645649	0.00562301	0.00516653	0.000233224	0.000166473	0.000184247	0.000194648	0.00147394	0.00246218	0.00177751	0.00190454	0.000107631	2.66069e-05	8.51149e-05	7.31177e-05	0.0015388	0.00152963	0.00153422
37	(3R, 6'Z)-3,4-Dihydro-8-hydroxy-3-(6-pentadecenyl)-1H-2-benzopyran-1-one	Organic heterocyclic compounds（有机杂环化合物 ）	C24H36O3	GCSUJEGOLAPNMD-MDZDMXLPSA-N	373.271	935.828	1.27981	[M+H]+	0.00524537	0.00462796	0.00222394	0.00403243	0.000283781	0.000494297	0.000312488	0.000363522	0.00678187	0.0044579	0.00101946	0.00408641	4.84716e-05	1.71478e-06	5.84907e-05	3.62257e-05	0.00200967	0.00159723	0.00180345
38	(3xi,6xi)-Cyclo(alanylvalyl)	Others(其它类）	C8H14N2O2	ORLDMMKUTCCBSM-UHFFFAOYSA-N	171.113	36.4971	2.02555	[M+H]+	0.000822041	0.0119087	0.00155876	0.00476317	0.00374411	0.00300141	0.00363593	0.00346048	0.00541259	0.00223542	0.00358909	0.0037457	0.0133026	0.00618694	0.0103824	0.00995733	0.0045521	0.00380139	0.00417675
39	(4-Hydroxybenzoyl)choline	Flavonoids(黄酮类)	C12H18NO3	BAPAICNRGIBFJT-UHFFFAOYSA-O	225.134	123.772	3.54927	[M+H]+	0.00195421	0.00249792	0.00198277	0.00214497	0.000689606	0.000185937	0.00072134	0.000532294	0.00256477	0.00302074	0.0026518	0.00274577	0.000418384	0.000225109	0.00222577	0.000956421	0.00152393	0.0012211	0.00137251
40	(4S,5Z,6S)-4-(2-methoxy-2-oxoethyl)-5-[2-[(E)-3-phenylprop-2-enoyl]oxyethylidene]-6-[(2S,3R,4S,5S,6R)-3,4,5-trihydroxy-6-(hydroxymethyl)oxan-2-yl]oxy-4H-pyran-3-carboxylic acid	Phenylpropanoids(苯丙素类)	C9H6O3	ORHBXUUXSCNDEV-UHFFFAOYSA-N	180.065	1761.31	2.23399	[M+NH4]+	0.000621888	0.000835868	0.000946451	0.000801402	0.000880467	0.000609048	0.000836419	0.000775311	0.00077496	0.000724323	0.000682896	0.000727393	0.000732082	0.000989622	0.00114968	0.000957129	0.000790982	0.00085303	0.000822006
41	(5R)-5-hydroxy-1-(4-hydroxy-3-methoxyphenyl)tetradecan-3-one	Phenols(酚类)	C21H34O4	AIULWNKTYPZYAN-GOSISDBHSA-N	351.252	534.091	2.15976	[M+H]+	0.0554249	0.0355248	0.014738	0.0352292	0.000865054	0.000454142	0.000305011	0.000541402	0.0517079	0.0146931	0.0622881	0.0428964	0.00147688	0.000680129	0.000209586	0.000788864	0.0164889	0.0119898	0.0142394
42	(S)-(E)-8-(3,6-Dimethyl-2-heptenyl)-4',5,7-trihydroxyflavanone	Flavonoids(黄酮类)	C24H28O5	UUTNYYVTIPFXOI-UUASQNMZSA-N	397.2	686.236	1.59942	[M+H]+	0.000642514	0.00141283	0.00612276	0.00272604	0.000844748	0.000660272	0.000647132	0.000717384	0.000205989	0.000340208	0.000853011	0.000466403	0.000798397	0.000809832	0.00098033	0.000862853	0.00119044	0.00110598	0.00114821
43	1-Methyl-2-[(6Z)-6-undecen-1-yl]-4(1H)-quinolinone	Alkaloid(生物碱)	C21H29NO	ILAQTUNYLVMXNW-SREVYHEPSA-N	312.232	663.928	0.769024	[M+H]+	1.69669e-06	2.27578e-06	1.61922e-06	1.8639e-06	0.00693723	0.00142954	0.020307	0.00955791	0.0112094	0.000472394	1.64595e-06	0.00389449	0.00175404	1.71478e-06	0.00126209	0.00100595	0.00277627	0.00282546	0.00280086
44	1-Monopalmitin	Others(其它类）	C19H38O4	QHZLMUACJMDIAE-UHFFFAOYSA-N	353.268	731.281	0.589898	[M+Na]+	0.215374	0.585458	0.236473	0.345768	0.0368622	0.0444359	0.0190393	0.0334458	0.324908	0.23725	0.214377	0.258845	0.066681	0.0398289	0.0448236	0.0504445	0.203003	0.179353	0.191178
45	1,2-Di-O-palmitoyl-3-O-(6-sulfoquinovopyranosyl)glycerol	Lipids and lipid molecules(脂类和类脂分子)	C41H78O12S	RVUUQPKXGDTQPG-UHFFFAOYSA-N	795.534	1115.13	0.00902357	[M+H]+	0.00133759	0.000670291	3.81102e-05	0.000681997	0.0084527	0.00628405	0.00241478	0.00571718	0.00644152	0.00193507	0.00101606	0.00313088	0.00375944	0.00105594	0.00190582	0.0022404	0.00250078	0.00242944	0.00246511
46	10-Oxo-11-octadecen-13-olide	Phenylpropanoids(苯丙素类)	C18H30O3	SSQZBGJHGPTSLK-CCEZHUSRSA-N	295.226	1019.64	0.0222148	[M+H]+	0.0037768	0.00368876	0.00590971	0.00445842	0.00106808	0.00109933	0.00117012	0.00111251	0.00752658	0.00863067	0.0044135	0.00685691	0.00106017	0.00130072	0.0010358	0.00113223	0.00321981	0.00341179	0.0033158
47	2-[1-hydroxy-1-(4-methoxyphenyl)propan-2-yl]oxy-6-(hydroxymethyl)oxane-3,4,5-triol	Others(其它类）	C16H24O8	JYWSARFDLXXOHT-UHFFFAOYSA-N	367.136	195.708	0.802337	[M+Na]+	1.69669e-06	2.27578e-06	2.03873e-05	8.11992e-06	0.00281226	0.0021829	0.00289088	0.00262868	0.00149309	0.00108906	0.000886658	0.00115627	0.00094493	0.000597848	0.000792253	0.000778344	0.0009863	0.000770427	0.000878364
48	2-Deoxybrassinolide	Lipids and lipid molecules(脂类和类脂分子)	C28H48O5	LLFIMDUWAVPJEJ-UHFFFAOYSA-N	465.362	664.497	0.846048	[M+H]+	0.0017128	0.000637149	0.0010725	0.00114082	2.18517e-06	2.49595e-05	1.27216e-05	1.32887e-05	0.000199747	0.00341913	0.00328316	0.00230068	0.000198888	3.93306e-05	0.000119084	0.000119101	0.000339285	0.000441875	0.00039058
49	2-methyl-3-[(2S,3R,4S,5S,6R)-3,4,5-trihydroxy-6-(hydroxymethyl)oxan-2-yl]oxypyran-4-one	Phenols(酚类)	C12H16O8	YGSIRXHFAUFUEJ-GPTQDWHKSA-N	289.092	39.7162	0.747139	[M+H]+	0.000348999	0.0084702	0.0120635	0.00696088	0.0154311	0.00854889	0.00676511	0.0102484	0.019062	0.0301731	0.0123811	0.0205387	0.00182178	0.0025465	0.00167732	0.0020152	0.0110194	0.00873253	0.00987595
50	2-methylidene-4-[(2R,3R,4S,5S,6R)-3,4,5-trihydroxy-6-(hydroxymethyl)oxan-2-yl]oxybutanoic acid	Organic oxygen compounds(有机氧化合物)	C11H18O8	QJALTHDWQWOLLT-ZBGLXGBJSA-N	296.134	630.057	2.52039	[M+NH4]+	1.69669e-06	2.27578e-06	8.2502e-06	4.07422e-06	0.0174308	0.0189016	0.0131216	0.0164847	1.61809e-06	1.69526e-06	1.64595e-06	1.6531e-06	1.80618e-06	1.71478e-06	1.81109e-06	1.77735e-06	0.00352147	0.00294925	0.00323536
51	2,3-Diethyl-5-methylpyrazine	Organic heterocyclic compounds（有机杂环化合物 ）	C9H14N2	PSINWXIDJYEXLO-UHFFFAOYSA-N	151.123	120.534	0.0744458	[M+H]+	0.00070281	0.000965572	0.00240648	0.00135829	0.000799247	0.00064239	0.000509506	0.000650381	0.0149345	0.0688876	0.00498676	0.0296029	0.000629764	0.000939931	0.000797477	0.000789058	0.00715555	0.00711467	0.00713511
52	2,4,5,7alpha-Tetrahydro-1,4,4,7a-tetramethyl-1H-inden-2-ol	Organic oxygen compounds(有机氧化合物)	C13H20O	MHUYBIUXLMLCJM-UHFFFAOYSA-N	193.159	403.564	1.56984	[M+H]+	9.18864e-05	0.000432703	0.000341332	0.000288641	0.00125995	0.000533367	0.000933148	0.000908822	0.00689925	0.00897369	0.00255842	0.00614379	0.000317848	0.000511347	0.000443675	0.00042429	0.0021348	0.00177512	0.00195496
53	2'-Hydroxynicotine	Alkaloid(生物碱)	C10H14N2O	BOQRPPFUUSHFGW-SNVBAGLBSA-N	179.118	533.862	0.425242	[M+H]+	0.00128513	0.00138659	0.000964435	0.00121205	0.000534926	0.000486498	0.000292051	0.000437825	0.00381167	0.00205051	0.00370478	0.00318898	0.00320833	0.000230503	0.0009667	0.00146851	0.00118257	0.00128351	0.00123304
54	3,5-Dimethoxy-8,8-dimethyl-2-phenyl-4H,8H-benzo[1,2-b:3,4-b']dipyran-4-one	Flavonoids(黄酮类)	C22H20O5	IMHUWBJRQHCKTE-UHFFFAOYSA-N	365.136	783.869	0.940578	[M+H]+	0.0778101	0.120701	0.101825	0.100112	0.119284	0.00518952	0.00750944	0.0439944	0.157269	0.0814611	0.0764759	0.105069	0.0115556	0.00685162	0.0944949	0.037634	0.087819	0.0834352	0.0856271
55	3,5,5-Trimethyl-2-cyclopenten-1-one	Flavonoids(黄酮类)	C8H12O	AVXVDNJFGZNVAB-UHFFFAOYSA-N	125.096	846.894	1.03209	[M+H]+	0.0106804	0.00131643	0.0123757	0.00812419	0.000982386	0.000468067	0.000745536	0.000731996	0.000851968	0.00185306	0.00134155	0.00134886	0.0240979	0.00136855	0.00149742	0.00898794	0.00436841	0.00398848	0.00417844
56	3,8-Dihydroxy-6-methoxy-7(11)-eremophilen-12,8-olide	Lipids and lipid molecules(脂类和类脂分子)	C16H24O5	PVRCOBIICILOMH-UHFFFAOYSA-N	297.167	470.211	0.0942492	[M+H]+	0.00193524	0.00269466	0.00145811	0.00202934	0.00283909	0.00145401	0.00231707	0.00220339	0.017443	0.019837	0.0170112	0.0180971	0.00229185	0.0015306	0.00224389	0.00202211	0.0062331	0.00840066	0.00731688
57	3alpha-Hydroxyoreadone	Organic heterocyclic compounds（有机杂环化合物 ）	C14H20O4	QWJVXAZUVABFEO-UHFFFAOYSA-N	253.141	537.773	0.431583	[M+H]+	0.00117678	0.00701581	0.00486266	0.00435175	0.00364279	0.0020805	0.00338668	0.00303666	0.00297624	0.00629577	0.00566851	0.00498017	0.00406384	0.00547504	0.00480361	0.00478083	0.00385746	0.00465071	0.00425408
58	4-[(2R,3R)-3-[(3,4-dimethoxyphenyl)methyl]-4-methoxy-2-(methoxymethyl)butyl]-1,2-dimethoxybenzene	Phenylpropanoids(苯丙素类)	C24H34O6	KFLQGJQSLUYUBF-PMACEKPBSA-N	441.225	505.209	1.4622	[M+Na]+	0.000505754	0.000426082	0.000189513	0.000373783	5.3348e-05	3.6243e-05	2.40656e-05	3.78855e-05	0.000726001	0.000524509	0.000401343	0.000550617	2.13996e-05	1.90309e-05	1.61687e-05	1.88664e-05	0.000288899	0.000427274	0.000358086
59	4-Aminophenol	(Aromatic compound)芳香类化合物	C6H7NO	PLIKAWJENQZMHA-UHFFFAOYSA-N	110.06	37.1552	0.994536	[M+H]+	0.006864	0.011041	0.0118141	0.00990635	0.00620567	0.00459862	0.00347691	0.0047604	0.0186183	0.0249314	0.0223519	0.0219672	0.00845491	0.0075485	0.0110644	0.00902259	0.0107054	0.0121253	0.0114154
60	4-HYDROXYBENZOIC ACID	Others(其它类）	C7H6O3	FJKROLUGYXJWQN-UHFFFAOYSA-N	139.039	247.501	0.63884	[M+H]+	1.69669e-06	4.7342e-05	1.61922e-06	1.6886e-05	0.00328868	0.00232602	0.0040962	0.00323697	0.000349445	0.000229892	4.51844e-05	0.000208174	0.000574129	0.000330504	0.000512081	0.000472238	0.00063749	0.000890549	0.00076402
61	7-hydroxy-1,4a-dimethyl-9-oxo-7-propan-2-yl-2,3,4,4b,5,6,10,10a-octahydrophenanthrene-1-carboxylic acid	Terpenoids(萜类)	C20H30O4	UFEHYRPBLFGEJW-UHFFFAOYSA-N	335.22	517.664	2.1387	[M+H]+	0.00321829	0.00275453	0.00434716	0.00343999	0.000971246	0.00132982	0.000474552	0.000925205	0.00105361	7.18151e-05	0.000901959	0.000675796	0.000144812	0.000155775	0.000121283	0.000140623	0.00134301	0.0013699	0.00135646
62	7-methyl-1-[(2S,3R,4S,5S,6R)-3,4,5-trihydroxy-6-(hydroxymethyl)oxan-2-yl]oxy-1,5,6,7a-tetrahydrocyclopenta[c]pyran-4a,5,7-triol	Terpenoids(萜类)	C15H24O10	XUWSHXDEJOOIND-MEVVXUJLSA-N	365.147	421.073	0.668605	[M+H]+	1.69669e-06	2.27578e-06	1.61922e-06	1.8639e-06	0.000493758	0.000609226	0.000581264	0.000561416	0.00428863	0.0165267	0.0100552	0.0102902	0.000342348	2.91518e-05	1.81109e-06	0.000124437	0.00266817	0.00243103	0.0025496
63	Adenine	Alkaloid(生物碱)	C5H5N5	GFFGJBXGBJISGV-UHFFFAOYSA-N	136.062	36.501	1.94559	[M+H]+	0.306314	1.0473	0.577017	0.643544	0.207028	0.185968	0.234806	0.209267	0.349062	0.406841	0.554918	0.43694	1.05254	0.719165	0.911828	0.89451	0.513793	0.518271	0.516032
64	alpha-Zearalenol	Phenylpropanoids(苯丙素类)	C18H24O5	FPQFYIAXQDXNOR-QDKLYSGJSA-N	321.167	570.658	0.1507	[M+H]+	0.000863116	0.000554172	0.000134467	0.000517252	6.26998e-05	0.000119795	5.22873e-05	7.82607e-05	0.00293675	0.00124438	0.000908219	0.00169645	1.89795e-05	1.64922e-05	2.1288e-05	1.89199e-05	0.000504703	0.000691252	0.000597977
65	bilobol	Phenols(酚类)	C21H34O2	TUGAUFMQYWZJAB-FPLPWBNLSA-N	319.263	974.89	1.46615	[M+H]+	0.000178796	8.6725e-05	1.61922e-06	8.90466e-05	0.00013583	9.01829e-05	9.18216e-05	0.000105945	0.00102155	0.00109988	0.000771564	0.000964332	7.86795e-05	1.71478e-06	0.000194963	9.17856e-05	0.000293657	0.000204503	0.00024908
66	Biochanin A	Flavonoids(黄酮类)	C16H12O5	WUADCCWRTIWANL-UHFFFAOYSA-N	285.17	814.986	0.596159	[M+H]+	0.00687877	0.0123728	0.00894341	0.00939832	0.00673062	0.00462228	0.00550466	0.00561919	0.00560394	0.009776	0.00837519	0.00791838	0.00525571	0.00556112	0.00793208	0.00624964	0.00742954	0.0070271	0.00722832
67	Bufalin	Terpenoids(萜类)	C24H34O4	QEEBRPGZBVVINN-UHFFFAOYSA-N	387.251	916.498	0.29162	[M+H]+	0.000113486	0.000403879	0.0018422	0.000786521	0.00232509	0.00278427	0.00245201	0.00252046	0.0108737	0.0122019	0.00453426	0.0092033	0.000526014	0.000422713	0.000321726	0.000423484	0.00284757	0.00265301	0.00275029
68	Bullatine G	Alkaloid(生物碱)	C22H31NO3	CBOSLVQFGANWTL-UHFFFAOYSA-N	358.235	910.879	1.2712	[M+H]+	0.000295086	0.000458209	0.00261069	0.00112133	0.000370549	8.66826e-05	0.000335609	0.00026428	0.00201536	0.00744906	0.000785383	0.0034166	0.000665266	0.00041207	0.000525481	0.000534272	0.00137802	0.00112707	0.00125255
69	Camelliaside A	Flavonoids(黄酮类)	C33H40O20	VNLOLXSJMINBIS-UHFFFAOYSA-N	757.217	320.966	0.684802	[M+H]+	1.69669e-06	2.27578e-06	1.61922e-06	1.8639e-06	2.18517e-06	0.000447825	0.000283725	0.000244578	0.00728707	0.00529756	0.00167138	0.00475201	1.80618e-06	1.71478e-06	1.81109e-06	1.77735e-06	0.00113698	0.00159767	0.00136732
70	Chaulmoogric Acid	Organic acids and derivatives(有机酸及其衍生物)	C18H32O2	XMVQWNRDPAAMJB-UHFFFAOYSA-N	298.274	805.908	0.411838	[M+NH4]+	0.0906649	0.0502833	0.209028	0.116659	0.00832341	0.0241161	0.0132276	0.0152224	0.0350537	0.0864081	0.0137666	0.0450761	0.0824391	0.038113	0.0308569	0.0504697	0.0464678	0.0435913	0.0450296
71	Cinnamyl alcohol	Others(其它类）	C9H10O	OOCCDEMITAIZTP-UHFFFAOYSA-N	135.08	846.64	2.57598	[M+H]+	0.0261804	0.000793694	0.0284756	0.0184832	0.00284195	0.000821276	0.00139424	0.00168582	0.000922097	0.00349658	0.00221648	0.00221172	0.0592782	0.0025991	0.00291702	0.0215981	0.00981468	0.00915449	0.00948458
72	Ciprofloxacin (Cipro)	Alkaloid(生物碱)	C17H18FN3O3	MYSWGUAQZAJSOK-UHFFFAOYSA-N	332.144	910.885	1.55282	[M+H]+	0.00175222	0.00270427	0.00246665	0.00230771	0.00274379	0.00185258	0.00199062	0.00219566	0.00293718	0.00462366	0.0021025	0.00322111	0.00361071	0.00233652	0.0023787	0.00277531	0.00230317	0.00258543	0.0024443
73	cis-Ferulic acid [arabinosyl-(1->3)-[glucosyl-(1->6)]-glucosyl] ester	Organic oxygen compounds(有机氧化合物)	C27H38O18	LUBIAXCXQXWFFZ-HYXAFXHYSA-N	651.207	714.861	1.35428	[M+H]+	1.69669e-06	0.00043839	0.000570641	0.000336909	0.00218126	0.00179093	0.00208558	0.00201926	1.61809e-06	0.000160994	1.64595e-06	5.47527e-05	0.00185807	0.00152149	0.000547047	0.00130887	0.00101909	0.000716377	0.000867736
74	Citric acid	Organic acids and derivatives(有机酸及其衍生物)	C6H8O7	KRKNYBCHXYNGOX-UHFFFAOYSA-N	230.99	36.4415	0.0928828	[M+K]+	0.00663105	0.0180064	0.00875432	0.0111306	0.0497339	0.0289475	0.0492756	0.0426523	0.0164972	0.0105556	0.0167179	0.0145902	0.0354199	0.0439712	0.0381839	0.0391917	0.0224333	0.0218861	0.0221597
75	Codonopsine	Alkaloid(生物碱)	C14H21NO4	WCNPJVPXLWJQIR-HKSFMPNISA-N	268.154	609.003	0.506221	[M+H]+	0.00420578	0.00746923	0.00405255	0.00524252	0.00629419	0.00484059	0.00415364	0.00509614	0.00515776	0.00511146	0.00434942	0.00487288	0.00551408	0.00451602	0.00555455	0.00519488	0.00461215	0.00445215	0.00453215
76	cordycepin	Alkaloid(生物碱)	C10H13N5O3	OFEZSBMBBKLLBJ-BAJZRUMYSA-N	269.136	405.499	1.07615	[M+NH4]+	0.0468613	0.043008	0.0174829	0.0357841	0.0010221	0.00080697	0.000563183	0.000797416	0.0327645	0.00835481	0.0234439	0.0215211	0.00830416	0.00480647	0.00595342	0.00635468	0.011937	0.0117872	0.0118621
77	Corynanthin	Alkaloid(生物碱)	C21H26N2O3	BLGXFZZNTVWLAY-UHFFFAOYSA-N	377.185	59.0487	0.998968	[M+Na]+	0.00204612	0.00480924	0.00145436	0.00276991	0.00505378	0.00205099	0.0039136	0.00367279	0.00569647	0.00262306	0.00284632	0.00372195	0.0344263	0.0449983	0.0299934	0.0364727	0.00754373	0.00854542	0.00804458
78	Cyclomorusin	Flavonoids(黄酮类)	C25H22O6	GDQXJMLXEYSICD-UHFFFAOYSA-N	419.147	557.17	2.92834	[M+H]+	0.00083437	0.000728582	0.00282577	0.00146291	0.000252017	0.00035441	0.000261057	0.000289161	0.000405521	4.09418e-05	0.000746847	0.00039777	0.000196332	3.07793e-05	4.22455e-05	8.97857e-05	0.000317929	0.000376093	0.000347011
79	dehydroabietic acid	Terpenoids(萜类)	C20H28O2	NFWKVWVWBFBAOV-IPNZSQQUSA-N	301.214	579.567	0.998488	[M+H]+	0.00998429	0.0115481	0.0134863	0.0116729	0.00238104	0.00321067	0.00180309	0.00246494	0.00405228	0.00078825	0.00311256	0.00265103	0.00140182	0.000656089	0.000823572	0.000960494	0.00475038	0.00490134	0.00482586
80	Dethiobiotin	Lipids and lipid molecules(脂类和类脂分子)	C10H18N2O3	AUTOLBMXDDTRRT-JGVFFNPUSA-N	215.139	66.9805	1.90454	[M+H]+	0.0964749	0.282301	0.146194	0.17499	0.00986438	0.00727628	0.00828571	0.00847546	0.109254	0.00633292	0.136452	0.0840129	0.0419876	0.0441336	0.0368236	0.0409816	0.0318014	0.0332435	0.0325225
81	Dihydroxyacidissiminol	(Aromatic compound)芳香类化合物	C25H33NO5	GDCAKUNBXRNADM-NBVRZTHBSA-N	428.246	567.783	12.5219	[M+H]+	1.69669e-06	5.04111e-05	0.000162513	7.15402e-05	0.000445412	0.000231242	0.00048764	0.000388098	0.00472508	0.00470351	1.64595e-06	0.00314341	0.00243377	0.000107679	0.000600718	0.00104739	3.17715e-05	3.94005e-05	3.5586e-05
82	Dioscoretine	Lipids and lipid molecules(脂类和类脂分子)	C13H23NO3	YWVYEZNFPRWGMM-UHFFFAOYSA-N	242.175	152.998	0.14547	[M+H]+	0.0756249	0.0742394	0.0520362	0.0673002	0.00027152	0.000164896	0.0004654	0.000300605	0.000339931	1.69526e-06	0.000180949	0.000174192	0.00180748	0.00114179	0.00120465	0.00138464	0.0162227	0.0150573	0.01564
83	Elaterinide	Lipids and lipid molecules(脂类和类脂分子)	C38H54O13	QKEJRKXVLGOJMB-OUKQBFOZSA-N	719.367	318.509	3.32636	[M+H]+	1.69669e-06	2.27578e-06	1.61922e-06	1.8639e-06	0.00545202	0.00366211	0.00455332	0.00455582	1.61809e-06	1.69526e-06	1.64595e-06	1.6531e-06	0.0499248	0.0438579	0.0428952	0.0455593	0.00866258	0.0102731	0.00946782
84	Emodin	Quinones(醌类)	C15H10O5	RHMXXJGYXNZAPX-UHFFFAOYSA-N	271.06	500.395	0.790696	[M+H]+	0.000167948	0.000390784	0.00128935	0.000616028	0.000376394	0.000348215	0.000470909	0.000398506	0.00611171	0.00145083	0.00291912	0.00349389	0.00115039	0.000743008	0.000921722	0.000938372	0.0012659	0.00129012	0.00127801
85	ent-16a-Hydroxy-17-acetoxy-19-kauranal	Terpenoids(萜类)	C22H34O4	FCHGRGOUMXZTFS-UHFFFAOYSA-N	363.251	786.661	3.0594	[M+H]+	0.000995615	0.000214212	0.00221531	0.00114171	0.000240126	2.51809e-05	0.000103383	0.000122897	0.0158705	0.0294832	0.010739	0.0186976	5.12267e-05	1.71478e-06	1.90394e-05	2.39936e-05	0.00487983	0.00493868	0.00490926
86	ESTRADIOL	Terpenoids(萜类)	C18H24O2	VOXZDWNPVJITMN-ZBRFXRBCSA-N	273.184	697.651	1.8329	[M+H]+	0.00460474	0.00364507	0.00234493	0.00353158	0.000414812	0.00058621	1.63602e-06	0.000334219	0.0185084	0.00462798	0.00522453	0.00945364	1.80618e-06	1.71478e-06	1.81109e-06	1.77735e-06	0.00240604	0.00238053	0.00239328
87	Estragonoside	Flavonoids(黄酮类)	C22H22O12	HOQOGRHHARLRBG-UHFFFAOYSA-N	479.118	382.632	0.296865	[M+H]+	1.69669e-06	2.27578e-06	1.41718e-05	6.04808e-06	0.00154547	0.00100652	0.00139765	0.00131655	0.00153164	0.00301551	0.000508771	0.00168531	1.80618e-06	1.71478e-06	1.81109e-06	1.77735e-06	0.000477883	0.000406354	0.000442119
88	Ethyl ferulate	Phenylpropanoids(苯丙素类)	C12H14O4	ATJVZXXHKSYELS-FNORWQNLSA-N	223.096	248.188	1.53792	[M+H]+	0.000915056	0.0012798	0.00110198	0.00109895	0.00686614	0.00570221	0.00793067	0.00683301	0.0030149	0.00297277	0.00232063	0.00276943	0.00164514	0.00148049	0.000857833	0.00132782	0.0028783	0.0025401	0.0027092
89	eudesmin	Phenylpropanoids(苯丙素类)	C22H26O6	PEUUVVGQIVMSAW-RZTYQLBFSA-N	409.161	636.133	0.601482	[M+Na]+	0.00826707	0.0213203	0.0200761	0.0165545	0.0220484	0.0122763	0.0188721	0.0177323	0.0125279	0.0170043	0.0114005	0.0136442	0.00858319	0.00990799	0.00998217	0.00949111	0.0106602	0.0122046	0.0114324
90	Feruloyl-2-hydroxyputrescine	Organic acids and derivatives(有机酸及其衍生物)	C14H20N2O4	MHXWDKFRPOVGGG-HWKANZROSA-N	281.15	94.5364	1.36394	[M+H]+	0.0359642	0.056674	0.0068683	0.0331689	0.00861438	0.00764627	0.0081884	0.00814968	0.0249421	0.00478899	0.00729116	0.0123408	0.0562681	0.0384364	0.0467099	0.0471381	0.0208977	0.0208345	0.0208661
91	gamma-Glutamylvaline	Amino acids(氨基酸类)	C10H18N2O5	AQAKHZVPOOGUCK-XPUUQOCRSA-N	246.145	131.147	0.0224238	[M+H]+	0.0130374	0.0191648	0.00230388	0.011502	0.000390699	0.000738967	0.000407275	0.000512314	0.00183209	0.00594421	0.00180824	0.00319485	0.00498363	0.00281972	0.00363783	0.00381373	0.0035548	0.00372347	0.00363913
92	geniposidic acid	Organic acids and derivatives(有机酸及其衍生物)	C16H22O10	ZJDOESGVOWAULF-OGJQONSISA-N	413.083	33.2625	5.80838	[M+K]+	1.69669e-06	0.00770794	0.00873674	0.00548213	0.000160256	6.73716e-05	4.73295e-05	9.16523e-05	0.00450815	0.00478553	0.00497359	0.00475576	0.00762701	0.00503775	0.00808755	0.00691744	0.00302443	0.0029067	0.00296557
93	Gentiatibetine	Alkaloid(生物碱)	C9H11NO2	HCBOYQSYWSEVID-UHFFFAOYSA-N	166.086	527.894	2.23629	[M+H]+	0.00161132	0.00214468	0.00171327	0.00182309	0.00284697	0.00224081	0.00258089	0.00255622	0.0017683	0.0019244	0.0021671	0.00195326	0.00270275	0.00353647	0.00290308	0.00304743	0.00205917	0.00218565	0.00212241
94	Ginkgolic acid (C13:0)	Organic acids and derivatives(有机酸及其衍生物)	C20H32O3	VEPUCZUJLKAVNM-UHFFFAOYSA-N	321.242	770.681	0.968834	[M+H]+	0.000496957	0.000287569	0.000359278	0.000381268	0.000817973	0.000791826	0.000309085	0.000639628	0.00314312	0.00553113	0.00518965	0.0046213	0.000135032	1.71478e-06	1.81109e-06	4.61858e-05	0.00115326	0.000843892	0.000998576
95	Glyceryl linolenate	Others(其它类）	C21H36O4	GGJRAQULURVTAJ-PDBXOOCHSA-N	375.251	858.971	0.519628	[M+Na]+	0.00185242	0.00342801	0.00208957	0.00245667	0.00254855	0.00217529	0.00296602	0.00256329	0.00269935	0.00531471	0.00283365	0.0036159	0.00498748	0.00629825	0.00376978	0.0050185	0.00294269	0.00275911	0.0028509
96	Guanine; CE0; UYTPUPDQBNUYGX-UHFFFAOYSA-N	Alkaloid(生物碱)	C5H5N5O	UYTPUPDQBNUYGX-UHFFFAOYSA-N	152.057	48.5883	2.21713	[M+H]+	0.280767	0.560086	0.237472	0.359442	0.0299412	0.0240811	0.0286935	0.0275719	0.355778	0.203794	0.398226	0.319266	0.364146	0.178163	0.404059	0.315456	0.216625	0.204876	0.210751
97	Hovenoside I	Terpenoids(萜类)	C46H74O17	DZAMLDNPMAQVFR-UHFFFAOYSA-N	899.488	1605.21	6.81693	[M+H]+	0.000167683	0.000548172	0.00023008	0.000315312	0.00538249	0.0034932	0.0013496	0.00340843	0.000507177	1.69526e-06	1.64595e-06	0.000170173	0.00398805	0.00180301	0.00237665	0.00272257	0.00132598	0.000882361	0.00110417
98	Hydroxyhomodestruxin B	Organic acids and derivatives(有机酸及其衍生物)	C31H53N5O8	XRVWELKGJFSFHT-UHFFFAOYSA-N	624.395	734.652	3.57226	[M+H]+	9.35532e-05	0.00012757	0.00100351	0.000408212	2.18517e-06	3.53394e-05	1.63602e-06	1.30535e-05	0.000358172	0.0118962	0.000596615	0.00428366	0.000627456	0.000302507	0.000701214	0.000543726	0.000820421	0.000717626	0.000769024
99	Hypaphorine	Alkaloid(生物碱)	C14H18N2O2	AOHCBEAZXHZMOR-UHFFFAOYSA-N	247.14	35.3941	0.0372444	[M+H]+	0.000996093	0.00296116	0.00728844	0.00374856	0.00497334	0.00378306	0.00432099	0.00435913	0.0104322	0.0115746	0.00227577	0.00809418	0.0118975	0.0216908	0.0178084	0.0171323	0.0128057	0.0149342	0.0138699
100	Irinotecan hydrochloride	Alkaloid(生物碱)	C33H38N4O6.HCl	GURKHSYORGJETM-WAQYZQTGSA-N	587.281	242.021	3.31305	[M+H]+	1.69669e-06	0.000624834	0.000122498	0.000249676	0.0200664	0.0133629	0.0162991	0.0165761	1.52489e-05	1.69526e-06	3.1627e-05	1.61904e-05	0.00440325	0.00543858	0.00255803	0.00413329	0.00441481	0.00413872	0.00427677
101	Isophorone	Others(其它类）	C9H14O	HJOVHMDZYOCNQW-UHFFFAOYSA-N	139.112	505.228	3.29372	[M+H]+	0.00445817	0.00601556	0.00684604	0.00577326	0.00187753	0.00142681	0.00165699	0.00165378	0.00357082	0.00231324	0.00165422	0.00251276	0.00269995	0.00205072	0.00199419	0.00224829	0.00237625	0.00306394	0.0027201
102	Isorhamnetin-3-O-nehesperidine	Flavonoids(黄酮类)	C28H32O16	QHLKSZBFIJJREC-SPSUIZEHSA-N	625.177	263.514	0.720776	[M+H]+	1.69669e-06	2.27578e-06	1.61922e-06	1.8639e-06	2.18517e-06	1.63506e-06	1.63602e-06	1.81875e-06	0.0507185	0.0352615	0.00169282	0.0292243	1.80618e-06	1.71478e-06	1.81109e-06	1.77735e-06	0.00716696	0.00738687	0.00727692
103	Isorosmanol	Terpenoids(萜类)	C20H26O5	UXVPWKDITRJELA-CLWJZODNSA-N	347.183	609.194	2.51417	[M+H]+	0.00585867	0.00354385	0.00249567	0.00396606	0.000229479	0.00112764	7.05559e-05	0.000475893	0.0135085	0.0081373	0.00396478	0.00853685	0.000434351	0.000368802	0.00020357	0.000335574	0.00198898	0.00270122	0.0023451
104	Isoschaftoside 4'-glucoside	Flavonoids(黄酮类)	C32H38O19	JUJNPKAGUBZERG-UHFFFAOYSA-N	727.208	287.369	1.00135	[M+H]+	0.000593235	0.000569974	0.00156098	0.000908063	0.00128797	0.000816826	0.000933224	0.00101267	0.04873	0.0401077	0.0348666	0.0412348	0.000222871	1.71478e-06	9.01205e-05	0.000104902	0.0176647	0.0117396	0.0147021
105	Kaempferol 3-(6-[4-glucosyl-p-coumaryl]glucosyl)(1->2)-rhamnoside	Flavonoids(黄酮类)	C42H46O22	IYWSDKILEAGLBX-NYYWCZLTSA-N	903.252	289.28	6.57289	[M+H]+	1.69669e-06	2.27578e-06	5.12129e-05	1.83951e-05	2.18517e-06	1.63506e-06	1.63602e-06	1.81875e-06	0.0155748	0.000726552	0.0179072	0.0114028	1.80618e-06	1.71478e-06	1.81109e-06	1.77735e-06	0.00309468	0.00331873	0.0032067
106	L-alpha-Amino-1H-pyrrole-1-hexanoic acid	Organic acids and derivatives(有机酸及其衍生物)	C10H16N2O2	KVCPIDDKLUDCQJ-UHFFFAOYSA-N	197.128	269.753	0.946321	[M+H]+	0.0213139	0.0187746	0.00485577	0.0149814	0.00283276	0.00267364	0.00266333	0.00272324	0.0114027	0.00778339	0.0102155	0.0098005	0.0165125	0.0129302	0.0137856	0.0144094	0.00983416	0.00947815	0.00965616
107	L-Arginine	Amino acids(氨基酸类)	C6H14N4O2	ODKSFYDXXFIFQN-BYPYZUCNSA-N	197.101	33.1195	0.675215	[M+H]+	0.0771588	0.00767345	0.00366772	0.0295	0.000155793	7.95605e-05	0.000196254	0.000143869	0.000214086	0.000211338	0.000248437	0.00022462	0.00865776	0.00982352	0.00826776	0.00891635	0.0158221	0.0177478	0.016785
108	L-Lysopine	Others(其它类）	C9H18N2O4	ZZYYVZYAZCMNPG-UHFFFAOYSA-N	219.133	92.9685	2.70171	[M+H]+	0.0409052	0.067514	0.0143689	0.0409293	0.00891932	0.0072218	0.0193865	0.0118425	0.0114983	0.000463842	0.00908347	0.00701519	0.0400688	0.0281728	0.0301668	0.0328028	0.0199185	0.0195144	0.0197164
109	LEUCINE	Others(其它类）	C6H13NO2	ROHFNLRQFUQHCH-UHFFFAOYSA-N	132.102	406.377	1.15422	[M+H]+	0.00338077	0.00610263	0.00457553	0.00468631	0.10062	0.0413474	0.0433602	0.0617757	0.00371668	0.00388622	0.00392928	0.00384406	0.0320328	0.0305813	0.0306643	0.0310928	0.0215641	0.0208509	0.0212075
110	Licoricone	Flavonoids(黄酮类)	C22H22O6	GGWMNTNDTRKETA-UHFFFAOYSA-N	383.147	441.482	0.923571	[M+H]+	1.69669e-06	2.27578e-06	1.61922e-06	1.8639e-06	2.18517e-06	1.63506e-06	1.63602e-06	1.81875e-06	1.61809e-06	1.69526e-06	1.64595e-06	1.6531e-06	0.0018466	0.00108504	0.00261436	0.00184867	0.000288857	0.000398472	0.000343665
111	Linalyl propionate	Others(其它类）	C13H22O2	WAQIIHCCEMGYKP-UHFFFAOYSA-N	211.169	365.734	0.866453	[M+H]+	1.69669e-06	2.27578e-06	0.000366885	0.000123619	2.18517e-06	2.99562e-05	0.000149611	6.05843e-05	0.00295762	0.00997673	0.00152605	0.00482013	1.80618e-06	1.71478e-06	1.81109e-06	1.77735e-06	0.0010863	0.00106435	0.00107532
112	Lupinine	Alkaloid(生物碱)	C10H19NO	HDVAWXXJVMJBAR-VHSXEESVSA-N	170.154	956.187	0.999629	[M+H]+	0.0169379	0.0259963	0.0547201	0.0325514	0.0202462	0.0447593	0.0202072	0.0284042	0.0172359	0.024601	0.0274125	0.0230831	0.0320651	0.0512504	0.0475772	0.0436309	0.0400416	0.0378306	0.0389361
113	Lycodine	Alkaloid(生物碱)	C16H22N2	JJPMUZRSJKMFRK-OQMKEHIESA-N	243.178	148.04	25.5715	[M+H]+	0.0092033	0.00591265	0.00387471	0.00633022	0.00381096	0.00390473	0.00293433	0.00355	0.00598289	0.00372316	0.00497771	0.00489459	0.00350454	0.00299953	0.000285193	0.00226309	0.00323756	0.00278978	0.00301367
114	N-Methylschinifoline	Organic heterocyclic compounds（有机杂环化合物 ）	C16H17NO2	KUJRJLUCKWRGPV-MDZDMXLPSA-N	256.13	1507.88	4.12104	[M+H]+	0.00540048	0.0197101	0.0132267	0.0127791	0.00763607	0.0145892	0.0159298	0.0127184	0.00916265	0.0136899	0.0146165	0.0124897	0.0155472	0.0159563	0.0114263	0.0143099	0.0239557	0.0287245	0.0263401
115	N,N'-Bis(gamma-glutamyl)cystine	Amino acids(氨基酸类)	C16H26N4O10S2	GOZJYXJJQVGDOJ-UHFFFAOYSA-N	499.114	43.1732	0.213259	[M+H]+	0.000744938	0.0034315	0.00205649	0.00207764	0.000906393	0.000419777	0.000234956	0.000520375	0.0111073	0.0156802	0.00577385	0.0108538	3.82461e-05	0.000600595	0.000152761	0.000263868	0.00469859	0.0046644	0.00468149
116	N2-Galacturonyl-L-lysine	Amino acids(氨基酸类)	C12H22N2O8	HFIFPDNTHBGIPX-UHFFFAOYSA-N	323.147	448.058	0.72145	[M+H]+	0.00590842	0.00483649	0.00198767	0.00424419	0.000638248	0.00049058	0.000557386	0.000562071	0.0133919	0.00743525	0.0102919	0.010373	0.000499788	0.000220634	0.000265502	0.000328641	0.00410561	0.00444267	0.00427414
117	N2-Succinoylarginine	Amino acids(氨基酸类)	C10H18N4O5	UMOXFSXIFQOWTD-UHFFFAOYSA-N	275.135	36.8214	1.60513	[M+H]+	0.00810501	0.00804966	0.00995327	0.00870265	0.00255607	0.00182068	0.00188615	0.00208763	0.0483617	0.127989	0.0508272	0.0757259	0.00828209	0.00580973	0.00901487	0.00770223	0.0272015	0.026992	0.0270967
118	NICOTINAMIDE	Alkaloid(生物碱)	C6H6N2O	DFPAKSUCGFBDDF-UHFFFAOYSA-N	123.055	48.5944	0.610534	[M+H]+	0.115914	0.242286	0.129074	0.162425	0.165879	0.114459	0.110734	0.130357	0.0933659	0.067935	0.0656955	0.0756655	0.286712	0.251011	0.292503	0.276742	0.144399	0.139946	0.142173
119	NICOTINATE	Alkaloid(生物碱)	C6H5NO2	PVNIIMVLHYAWGP-UHFFFAOYSA-N	124.039	1789.74	0.465436	[M+H]+	0.00419541	0.00628019	0.00514971	0.00520844	0.00617758	0.00439622	0.00478784	0.00512055	0.0046826	0.00527006	0.00607483	0.0053425	0.0047284	0.00517754	0.00525857	0.00505484	0.00499713	0.00455174	0.00477444
120	Norharman	Alkaloid(生物碱)	C11H8N2	AIFRHYZBTHREPW-UHFFFAOYSA-N	169.076	264.907	0.0305491	[M+H]+	0.00885228	0.00652349	0.0120518	0.00914254	0.000773254	0.00025997	0.000244919	0.000426048	0.00940634	0.0370588	0.00920601	0.018557	0.000411123	0.000618197	0.00119393	0.000741083	0.00605395	0.00609228	0.00607311
121	Nupharidine	Others(其它类）	C15H23NO2	HISDAJRMKAJROU-PTNZTPPNSA-N	250.178	590.536	0.787328	[M+H]+	0.0916296	0.184986	0.117262	0.131292	0.166709	0.11635	0.126968	0.136675	0.0772094	0.0896833	0.0893665	0.0854197	0.131215	0.133678	0.167223	0.144039	0.0976777	0.120828	0.109253
122	Ovatine	Alkaloid(生物碱)	C24H35NO3	YHPDTHOCMSACJY-UHFFFAOYSA-N	386.267	814.972	0.0502795	[M+H]+	0.000692365	0.0017783	0.00433341	0.00226803	0.000103511	1.63506e-06	1.63602e-06	3.55941e-05	0.00998343	0.0246332	0.00176083	0.0121258	0.000165391	3.10438e-05	0.000149257	0.000115231	0.00273818	0.00254898	0.00264358
123	P-COUMARIC ACID	Phenylpropanoids(苯丙素类)	C9H8O3	NGSWKAQJJWESNS-ZZXKWVIFSA-N	165.055	48.1502	2.94872	[M+H]+	0.122728	0.200416	0.115147	0.146097	0.132501	0.114584	0.0844728	0.110519	0.117947	0.165109	0.170651	0.151236	0.203157	0.2089	0.155422	0.18916	0.130888	0.129081	0.129984
124	Phenylethylamine	(Aromatic compound)芳香类化合物	C8H11N	BHHGXPLMPWCGHP-UHFFFAOYSA-N	122.096	125.754	3.09886	[M+H]+	0.000854213	0.000955563	0.00117527	0.000995016	0.0066531	0.00625513	0.00357942	0.00549588	0.000612925	0.000542873	0.000567345	0.000574381	0.00863745	0.00468685	0.00651796	0.00661408	0.0037263	0.0034297	0.003578
125	Phytolaccinic acid	Terpenoids(萜类)	C31H48O6	YAGYBNOEVSEGSL-UHFFFAOYSA-N	517.349	1027.82	0.161581	[M+H]+	0.0192979	0.0180808	0.00242777	0.0132688	0.000507706	0.000597965	0.000694909	0.000600194	0.00790237	0.00494123	0.00703042	0.00662468	0.00164138	0.000573719	0.000315445	0.000843516	0.00594842	0.00568133	0.00581488
126	Polygalacic acid	Terpenoids(萜类)	C30H48O6	KGGGRGBDMBZXKF-PWFIOIGMSA-N	505.35	1042.43	0.690774	[M+H]+	0.0028977	0.00236579	0.00405234	0.00310527	0.00305778	0.00316534	0.00344618	0.0032231	0.00141038	0.00223821	0.00374346	0.00246402	0.00493951	0.0037081	0.00298575	0.00387779	0.00306346	0.00322726	0.00314536
127	Pterostilbene	Phenols(酚类)	C16H16O3	VLEUZFDZJKSGMX-ONEGZZNKSA-N	257.114	664.128	0.794834	[M+H]+	0.00256525	0.00413895	0.0033397	0.00334796	0.00400777	0.00301681	0.00267253	0.00323237	0.00149851	0.00156278	0.00215621	0.00173917	0.00316325	0.00337267	0.00301535	0.00318376	0.00248061	0.00274927	0.00261494
128	Pyridoxal	Alkaloid(生物碱)	C8H9NO3	RADKZDMFGJYCBB-UHFFFAOYSA-N	168.065	37.2647	3.98432	[M+H]+	0.00338038	0.00863886	0.00569146	0.00590357	0.0086101	0.00792943	0.00742946	0.00798966	0.0114243	0.00420992	0.00931029	0.00831485	0.00943721	0.00751214	0.0103036	0.00908431	0.00892401	0.00715488	0.00803945
129	Rhodinyl Acetate	Lipids and lipid molecules(脂类和类脂分子)	C12H22O2	JOZKFWLRHCDGJA-UHFFFAOYSA-N	237.123	107.809	1.99887	[M+K]+	0.00650772	0.015388	0.00299345	0.00829638	0.00703802	0.0066854	0.00765549	0.0071263	0.009794	0.014245	0.00847673	0.0108386	0.0305871	0.0209663	0.0260692	0.0258742	0.0106915	0.0115381	0.0111148
130	RICININE	Alkaloid(生物碱)	C8H8N2O2	PETSAYFQSGAEQY-UHFFFAOYSA-N	182.092	1596.43	0.839827	[M+NH4]+	0.00675048	0.00711836	0.00668511	0.00685132	0.0121511	0.00759482	0.00617697	0.00864096	0.00695899	0.00632363	0.00479844	0.00602702	0.0047009	0.00588884	0.00482293	0.00513756	0.00755383	0.0048153	0.00618456
131	Sapidolide A	Organic heterocyclic compounds（有机杂环化合物 ）	C14H18O5	OZRZMHKATMSFPV-UHFFFAOYSA-N	267.12	409.721	1.6186	[M+H]+	0.00444727	0.00386264	0.0043448	0.00421824	0.0005501	0.000898147	0.000534493	0.000660914	0.0053143	0.00453654	0.00458705	0.00481263	0.000686103	0.000445129	0.00039399	0.000508407	0.00461386	0.00372809	0.00417098
132	Scutellarein	Flavonoids(黄酮类)	C15H10O6	JVXZRQGOGOXCEC-UHFFFAOYSA-N	287.055	509.886	0.800922	[M+H]+	0.000181801	0.000365218	0.000457132	0.000334717	0.0061145	0.00712504	0.0106979	0.00797916	0.000419089	0.000439996	0.000329025	0.000396037	0.000288489	0.00020211	0.000368278	0.000286293	0.00198712	0.00167353	0.00183033
133	Senkyunolide A	Others(其它类）	C12H16O2	ZPIKVDODKLJKIN-NSHDSACASA-N	193.122	749.776	0.0843862	[M+H]+	0.00706796	0.00354263	0.00463406	0.00508155	0.000239153	0.00072317	1.63602e-06	0.00032132	0.0206669	0.0120047	0.0104725	0.0143814	0.000551901	0.000110151	0.000152687	0.00027158	0.00371432	0.00314151	0.00342791
134	Serine	Others(其它类）	C3H7NO3	MTCFGRXMJLQNBG-UHFFFAOYSA-N	106.05	942.355	2.01132	[M+H]+	4.70696e-05	3.32662e-05	2.12378e-05	3.38579e-05	4.5714e-05	6.37707e-05	6.61311e-05	5.85386e-05	0.00307107	0.00281187	0.00151162	0.00246485	2.06159e-05	1.6294e-05	8.38709e-05	4.02603e-05	0.000698481	0.000621663	0.000660072
135	Steviol	Terpenoids(萜类)	C20H30O3	QFVOYBUQQBFCRH-VQSWZGCSSA-N	319.225	564.43	1.47021	[M+H]+	0.000894258	0.00150084	0.00127085	0.00122198	0.000238327	4.31283e-05	0.000159451	0.000146969	0.00166808	0.000889845	0.000307893	0.000955274	0.000191275	4.09347e-05	8.07778e-05	0.000104329	0.000546975	0.000648417	0.000597696
136	Tamarixetin	Flavonoids(黄酮类)	C16H14O7	KQNGHARGJDXHKF-UHFFFAOYSA-N	317.066	381.468	1.15168	[M+H]+	0.000881401	0.000435872	0.000369511	0.000562261	0.00112049	0.000812353	0.000951725	0.000961521	0.0022272	0.0024975	0.00167357	0.00213276	1.80618e-06	1.71478e-06	1.81109e-06	1.77735e-06	0.000835208	0.000745056	0.000790132
137	Tangeritin	Flavonoids(黄酮类)	C20H20O7	ULSUXBXHSYSGDT-UHFFFAOYSA-N	373.128	445.687	0.716511	[M+H]+	1.69669e-06	0.000310538	1.61922e-06	0.000104618	0.000163565	9.00625e-05	0.000131548	0.000128392	0.00049301	0.00115607	0.00033395	0.000661009	0.000419987	0.00013416	0.000457064	0.000337071	0.000188781	0.000203851	0.000196316
138	Thalictroidine	Alkaloid(生物碱)	C14H19NO2	DZUIOQIFAIDHJH-UHFFFAOYSA-N	234.146	500.5	2.25709	[M+H]+	0.000139529	5.14823e-05	0.000169678	0.00012023	0.000170219	9.83483e-05	0.000152606	0.000140391	6.53933e-05	0.000180713	9.85451e-05	0.000114884	0.000255049	5.73398e-05	5.25778e-05	0.000121655	0.000105154	0.000100014	0.000102584
139	Theophylline	Alkaloid(生物碱)	C7H8N4O2	ZFXYFBGIUFBOJW-UHFFFAOYSA-N	219.026	34.6443	1.57174	[M+H]+	0.0359781	0.0611546	0.0644589	0.0538639	0.188017	0.119713	0.122164	0.143298	0.117037	0.133607	0.0719195	0.107521	0.123558	0.132683	0.1566	0.137614	0.0922401	0.0752873	0.0837637
140	TRIGONELLINE	Alkaloid(生物碱)	C7H7NO2	WWNNZCOKKKDOPX-UHFFFAOYSA-N	138.055	36.1808	2.11375	[M+H]+	0.0477404	0.167048	0.120971	0.11192	0.201458	0.133181	0.19305	0.175897	0.120492	0.0754049	0.0806311	0.0921761	0.762819	0.602172	0.561804	0.642265	0.215188	0.202215	0.208702
141	Trimethyloxazole	Organic heterocyclic compounds（有机杂环化合物 ）	C6H9NO	ZRLDBDZSLLGDOX-UHFFFAOYSA-N	112.076	35.8486	2.92711	[M+H]+	0.0227923	0.0810086	0.0384996	0.0474335	0.0198136	0.0138527	0.0167258	0.0167974	0.000599904	0.0250693	0.0315524	0.0190739	0.0173405	0.0115603	0.0207411	0.0165473	0.0249657	0.0224535	0.0237096
142	Trimethylpyrazine	Others(其它类）	C7H10N2	IAEGWXHKWJGQAZ-UHFFFAOYSA-N	123.091	197.933	3.98399	[M+H]+	0.00171851	0.00275188	0.00185953	0.00210997	0.00211755	0.00161261	0.00179157	0.00184058	0.00486586	0.00839637	0.00328395	0.00551539	0.00219069	0.00232684	0.00258791	0.00236848	0.00165862	0.00122931	0.00144397
143	Tropine	Alkaloid(生物碱)	C8H15NO	CYHOMWAPJJPNMW-UHFFFAOYSA-N	142.122	293.698	4.52277	[M+H]+	0.0073456	0.00116769	0.00283712	0.00378347	0.00238749	0.000822062	0.000579745	0.0012631	0.000765562	0.000866743	0.000360643	0.000664316	0.0016021	0.000318168	0.000584757	0.000835007	0.00175645	0.00155063	0.00165354
144	Typhaneoside	Flavonoids(黄酮类)	C34H42O20	POMAQDQEVHXLGT-UHFFFAOYSA-N	771.233	316.352	3.7018	[M+H]+	1.69669e-06	2.27578e-06	1.61922e-06	1.8639e-06	2.18517e-06	1.63506e-06	1.63602e-06	1.81875e-06	0.00230311	0.00205932	0.000611242	0.00165789	1.80618e-06	1.71478e-06	1.81109e-06	1.77735e-06	0.000683255	0.000622308	0.000652782
145	Tyrosine	Others(其它类）	C9H11NO3	OUYCCCASQSFEME-UHFFFAOYSA-N	182.081	120.722	0.480201	[M+H]+	0.00229336	0.00495373	0.00248119	0.00324276	0.00142991	0.0012412	0.00131216	0.00132775	0.00323858	0.00387249	0.0098757	0.00566226	0.0034349	0.00261649	0.00381231	0.0032879	0.00294938	0.0027423	0.00284584
146	Salicyclic acid	Others(其它类）	C7H6O3	YGSDEFSMJLZEOE-UHFFFAOYSA-N	139.039	170.293	1.17869	[M+H]+	0.00289679	0.00487805	0.00380963	0.00386149	0.00774463	0.00489309	0.00535833	0.00599868	0.00299854	0.00528065	0.00177197	0.00335039	0.00298439	0.00235656	0.00228165	0.00254087	0.00344717	0.00336548	0.00340633
147	Tyramine	Others(其它类）	C8H11NO	DZGWFCGJZKJUFP-UHFFFAOYSA-N	138.091	138.435	0.68045	[M+H]+	0.0013027	0.00169812	0.00139362	0.00146481	0.00144123	0.0011525	0.00138811	0.00132728	0.00651303	0.0112272	0.00336489	0.00703505	0.00177844	0.00235278	0.0019868	0.00203934	0.00151492	0.00138099	0.00144795
148	Bavachalcone	Flavonoids(黄酮类)	C20H20O4	BLZGPHNVMRXDCB-UXBLZVDNSA-N	337.142	814.31	1.87998	[M+CH2-H]-	0.0346075	0.0493601	0.0504357	0.0448011	0.0153805	0.0115308	0.0147704	0.0138939	0.0295882	0.0642143	0.0438599	0.0458875	0.0268815	0.0126194	0.0324752	0.023992	0.0239365	0.0223916	0.0231641
149	4-HYDROXY-2-QUINOLINECARBOXYLIC ACID	Alkaloid(生物碱)	C10H7NO3	HCZHHEIFKROPDY-UHFFFAOYSA-N	190.049	170.281	2.79637	[M+H]+	0.00279109	0.00570209	0.00782874	0.00544064	0.00674746	0.00331539	0.00362313	0.00456199	0.000833378	0.000141187	0.0008067	0.000593755	0.000759286	0.000413789	0.000390714	0.000521263	0.0023346	0.0022297	0.00228215
150	Ginkgolic Acid C17-1	Others(其它类）	C24H38O3	MBYNDKVOZOAOIS-FPLPWBNLSA-N	397.269	1035.43	0.392791	[M+Na]+	0.0014039	0.0028167	0.00683393	0.00368484	0.000234905	0.00034375	0.000767774	0.00044881	0.000508004	0.000884461	0.00047341	0.000621958	0.00059534	0.000813401	0.00110865	0.000839129	0.000901835	0.00115681	0.00102932
151	Curcumin I	(Aromatic compound)芳香类化合物	C23H24O6	COTOOGZUELSHJZ-KYPMKJFLSA-N	397.165	488.195	0.550199	[M+H]+	1.43824e-05	0.00117814	0.000452187	0.000548236	0.000102474	0.000117475	0.000139382	0.000119777	0.000873555	0.002532	0.000780584	0.00139538	0.00254615	0.00153553	0.00540117	0.00316095	0.00122255	0.00122838	0.00122546
152	2-Hydroxyadenine	Alkaloid(生物碱)	C5H5N5O	DRAVOWXCEBXPTN-UHFFFAOYSA-N	152.057	36.8064	2.29355	[M+H]+	0.0391392	0.19788	0.0975158	0.111512	0.0202244	0.0136715	0.0153632	0.0164197	0.1374	0.134409	0.145887	0.139232	0.115623	0.0507688	0.0860279	0.08414	0.0838123	0.0836526	0.0837325
153	Vanillin	Others(其它类）	C8H8O3	MWOOGOJBHIARFG-UHFFFAOYSA-N	153.06	48.5798	1.74838	[M+H]+	0.0150765	0.0281145	0.0113078	0.0181663	0.00170835	0.000245857	0.000687353	0.000880519	0.00971553	0.00933322	0.0109841	0.0100109	0.0173996	0.00855396	0.0133193	0.0130909	0.0102191	0.00959302	0.00990605
154	Prunin	Flavonoids(黄酮类)	C21H22O10	DLIKSSGEMUFQOK-SFTVRKLSSA-N	435.129	233.718	0.35633	[M+H]+	1.69669e-06	2.27578e-06	1.61922e-06	1.8639e-06	0.00275915	0.00156036	0.00205275	0.00212408	1.61809e-06	4.15247e-05	0.000205268	8.28037e-05	1.80618e-06	5.74508e-05	1.81109e-06	2.0356e-05	0.000263606	0.000382528	0.000323067
155	alpha-Linolenic acid	Lipids and lipid molecules(脂类和类脂分子)	C18H30O2	DTOSIQBPPRVQHS-PDBXOOCHSA-N	279.232	579.621	0.589617	[M+H]+	0.142132	0.176742	0.190335	0.169737	0.0271944	0.033838	0.0190646	0.026699	0.0405713	0.00755852	0.0291766	0.0257688	0.016847	0.0080481	0.0106048	0.0118333	0.0558982	0.0599661	0.0579321
156	Phthalic acid	Others(其它类）	C8H6O4	XNGIFLGASWRNHJ-UHFFFAOYSA-N	149.023	809.803	0.116099	[M-H2O+H]+	0.0377619	0.0455114	0.034393	0.0392221	0.0395552	0.0312907	0.025312	0.0320526	0.03042	0.0325303	0.0352672	0.0327392	0.0334956	0.0290624	0.029576	0.0307113	0.0336203	0.030535	0.0320777
157	monoolein	Others(其它类）	C21H40O4	RZRNAYUHWVFMIP-KTKRTIGZSA-N	379.281	983.322	1.05687	[M+Na]+	0.00252236	0.00485355	0.00171181	0.00302924	0.000875095	0.000856007	0.000850123	0.000860409	0.000941369	0.00211663	0.00147355	0.00151052	0.00286361	0.00386364	0.00209699	0.00294141	0.00160131	0.00163642	0.00161887
158	Citraconic acid	Lipids and lipid molecules(脂类和类脂分子)	C5H6O4	HNEGQIOMVPPMNR-IHWYPQMZSA-N	129.019	1019.15	3.54367	[M-H]-	0.140817	0.100237	0.11259	0.117881	0.136218	0.144441	0.189743	0.156801	0.118097	0.156635	0.0975128	0.124082	0.365424	0.517905	0.258923	0.380751	0.11649	0.165651	0.141071
159	Sophoranone	Flavonoids(黄酮类)	C30H36O4	IORSRBKNYXPSDO-NDEPHWFRSA-N	461.264	1093.31	1.52585	[M+H]+	0.000426936	0.00224695	0.00375229	0.00214206	4.75737e-05	1.63506e-06	0.000254883	0.000101364	0.00289176	0.00452197	0.00225849	0.00322407	4.01075e-05	2.9198e-05	7.98409e-05	4.97155e-05	0.00136053	0.00183716	0.00159885
160	1-Indanone	Others(其它类）	C9H8O	QNXSIUBBGPHDDE-UHFFFAOYSA-N	133.065	1061.91	1.82474	[M+H]+	0.000425649	0.000521821	0.000184998	0.000377489	0.000247059	3.49892e-05	0.000169062	0.00015037	0.00025457	0.000397136	0.000162804	0.000271503	0.00136713	0.00111019	0.00232749	0.0016016	0.000371383	0.000350961	0.000361172
161	9-Oxoasimicinone	Lipids and lipid molecules(脂类和类脂分子)	C37H64O8	RAOZBXBUMCJFNW-UHFFFAOYSA-N	637.466	1017.97	1.82959	[M+H]+	0.0028582	0.00126789	1.61922e-06	0.0013759	2.18517e-06	1.63506e-06	1.63602e-06	1.81875e-06	0.00386316	0.000573825	0.00350986	0.00264895	1.80618e-06	1.71478e-06	1.81109e-06	1.77735e-06	0.00128542	0.000948704	0.00111706
162	Harpagoside	Phenylpropanoids(苯丙素类)	C24H30O11	KVRQGMOSZKPBNS-FMHLWDFHSA-N	495.182	405.62	1.26893	[M+H]+	1.69669e-06	2.27578e-06	1.61922e-06	1.8639e-06	0.00072267	0.000784219	0.000532945	0.000679945	0.00327426	0.00423868	0.00419261	0.00390185	1.80618e-06	1.71478e-06	0.000608742	0.000204088	0.000857586	0.00104567	0.000951628
163	Aspartic acid	Others(其它类）	C4H7NO4	CKLJMWTZIZZHCS-UHFFFAOYSA-N	134.045	183.054	2.13543	[M+H]+	0.00066473	0.00104238	0.000425115	0.000710741	0.00910105	0.00911117	0.0108803	0.00969752	0.000271735	2.29122e-05	4.42971e-05	0.000112981	0.00129708	0.00101936	0.000924551	0.00108033	0.0034365	0.00342091	0.00342871
164	DL-5-HYDROXYLYSINE	Amino acids(氨基酸类)	C6H14N2O3	YSMODUONRAFBET-UHFFFAOYSA-N	163.111	662.523	3.51269	[M+H]+	0.00326649	0.0023201	0.00272434	0.00277031	0.000417146	0.000672555	0.000520893	0.000536865	0.0025736	0.00205067	0.0021745	0.00226626	0.0014097	0.00159739	0.000978977	0.00132869	0.00148064	0.00107313	0.00127689
165	(2R,3R,4S,5S,6R)-2-[(Z)-hex-3-enoxy]-6-(hydroxymethyl)oxane-3,4,5-triol	Others(其它类）	C12H22O6	OZIPFYKAIOOVEJ-ODWUMMNUSA-N	285.131	381.663	0.597824	[M+Na]+	0.0414362	0.0404409	0.0171104	0.0329959	0.0072227	0.0041947	0.00462513	0.00534751	0.0550096	0.0270868	0.044065	0.0420538	0.00247345	0.00183526	0.00148687	0.00193186	0.0220896	0.0249742	0.0235319
166	3-Furfuryl 2-pyrrolecarboxylate	Alkaloid(生物碱)	C10H9NO3	CSYQMTPUTVJNPT-UHFFFAOYSA-N	192.065	119.153	2.23875	[M+H]+	0.00282852	0.00378318	0.00311168	0.00324112	0.0020661	0.00176109	0.00179865	0.00187528	0.0176814	0.0285692	0.0154986	0.0205831	0.00199492	0.00193422	0.002719	0.00221605	0.00810765	0.00810166	0.00810465
167	Deoxyandrographolide	Terpenoids(萜类)	C20H30O4	DAXSYTVXDSOSIE-HNJRGHQBSA-N	335.22	694.318	1.75091	[M+H]+	0.0770247	0.0709862	0.07921	0.0757403	0.00380867	0.00494834	0.000898182	0.0032184	0.0518425	0.023828	0.0278798	0.0345168	0.00328371	0.00243586	0.00318188	0.00296715	0.0241897	0.0250407	0.0246152
168	p-Hydroxybenzaldehyde	Phenols(酚类)	C7H6O2	RGHHSNMVTDWUBI-UHFFFAOYSA-N	121.03	223.864	3.57512	[M-H]-	0.597934	0.684888	0.54559	0.609471	0.999124	0.827265	0.70594	0.84411	1.18814	1.20825	1.41405	1.27015	2.34429	1.73897	1.47647	1.85324	0.952066	0.917254	0.93466
169	28-Norcyclomusalenone	Lipids and lipid molecules(脂类和类脂分子)	C29H46O	UWHKELQKZGZXIE-UHFFFAOYSA-N	411.362	1003.88	0.00965653	[M+H]+	0.00623399	0.00212211	0.00106209	0.0031394	0.00268272	0.00335106	0.00135368	0.00246249	0.00951422	0.00195867	0.00559708	0.00568999	0.00165887	0.000927369	0.000927341	0.00117119	0.00328667	0.00293381	0.00311024
170	2-Hydroxylinolenic acid	Lipids and lipid molecules(脂类和类脂分子)	C18H30O3	JQXGCBKGIBTCHY-FVCZIJCZSA-N	295.226	694.272	0.0818484	[M+H]+	0.123949	0.0674032	0.0710757	0.0874759	0.0136651	0.00812398	0.00440744	0.00873216	0.0570573	0.0339364	0.0371867	0.0427268	0.00782496	0.00412028	0.00532578	0.00575701	0.0307025	0.0291678	0.0299351
171	Dipropylphthalate	Others(其它类）	C14H18O4	MQHNKCZKNAJROC-UHFFFAOYSA-N	251.126	503.44	1.89924	[M+H]+	0.00131702	0.000906211	0.00116891	0.00113071	0.000401241	0.00041564	0.000344565	0.000387148	0.00560417	0.00342195	0.00225202	0.00375938	0.000906991	0.00113013	0.00123267	0.00108993	0.00160906	0.00201397	0.00181151
172	3-Methoxycinnamic acid	Phenylpropanoids(苯丙素类)	C10H10O3	LZPNXAULYJPXEH-AATRIKPKSA-N	179.07	212.169	0.263834	[M+H]+	0.000538989	0.000719538	0.000312315	0.000523614	0.00132242	0.00215166	0.00120127	0.00155845	0.0041733	0.00598672	0.00366436	0.00460813	0.00104441	0.000947878	0.00129398	0.00109542	0.0018548	0.00200833	0.00193156
173	Bullatine A	Alkaloid(生物碱)	C22H33NO2	OVXLNQAYPUEDSI-UHFFFAOYSA-N	344.258	794.14	6.67001	[M+H]+	0.000930669	0.000535204	0.000558383	0.000674752	0.000307249	1.63506e-06	0.00025846	0.000189115	0.00121345	0.00353312	0.000965065	0.00190388	0.000202411	0.000199095	0.000319213	0.00024024	0.00063908	0.000869733	0.000754406
174	Di-n-heptyl phthalate	Others(其它类）	C22H34O4	JQCXWCOOWVGKMT-UHFFFAOYSA-N	363.251	586.636	2.54348	[M+H]+	3.91575e-05	0.00410578	0.00016235	0.00143576	0.000269126	0.000143383	0.000237611	0.000216706	8.80466e-05	0.000316223	1.64595e-06	0.000135305	0.000637051	0.000157021	0.000162471	0.000318848	0.000259276	0.000239009	0.000249142
175	[(2S,3R,4S,5S,6R)-6-[[(2R,3R,4R,5S,6R)-3,4-dihydroxy-6-(hydroxymethyl)-5-[(2S,3R,4R,5R,6S)-3,4,5-trihydroxy-6-methyloxan-2-yl]oxyoxan-2-yl]oxymethyl]-3,4,5-trihydroxyoxan-2-yl] (1S,2R,4aS,6aS,6bR,9R,10R,11R,12aR)-10,11-dihydroxy-9-(hydroxymethyl)-1,2,6a,6b,9,12a-hexamethyl-2,3,4,5,6,6a,7,8,8a,10,11,12,13,14b-tetradecahydro-1H-picene-4a-carboxylate	Terpenoids(萜类)	C48H78O19	WYQVAPGDARQUBT-ZKFJACKJSA-N	957.508	608.682	3.8236	[M-H]-	0.07788	0.0223272	0.00132775	0.033845	0.0125819	0.0142067	0.00115424	0.00931428	0.00209294	0.000117036	0.0016188	0.00127626	0.00241473	0.00284621	0.00438514	0.00321536	0.0111816	0.0135369	0.0123593
176	(S)-Spirobrassinin	Organic heterocyclic compounds（有机杂环化合物 ）	C11H10N2OS2	FUHQSEOSBHASCH-UHFFFAOYSA-N	251.03	33.5311	1.00064	[M+H]+	0.00414872	0.073794	0.0559451	0.0446293	0.0215393	0.0165816	0.0123829	0.0168346	0.0187237	0.0113308	0.0209425	0.016999	0.0898722	0.0818949	0.0870321	0.0862664	0.0285734	0.0309178	0.0297456
177	gamma-Glutamylisoleucine	Amino acids(氨基酸类)	C11H20N2O5	SNCKGJWJABDZHI-ZKWXMUAHSA-N	261.146	622.288	1.35944	[M+H]+	0.00257542	0.00242794	0.00131676	0.00210671	0.000168433	2.8533e-05	0.000150939	0.000115968	0.00556749	0.00401449	0.00195261	0.00384486	0.000122151	5.35541e-05	0.000128715	0.000101473	0.00135091	0.00179291	0.00157191
178	Kushenol B	Flavonoids(黄酮类)	C30H36O6	CDNAGJNJVFLMRS-UHFFFAOYSA-N	493.263	426.606	0.919738	[M+H]+	9.51387e-05	0.00157208	8.42682e-05	0.00058383	0.00108841	0.00102035	0.000777701	0.000962155	2.96779e-05	0.000145507	0.00155546	0.00057688	0.000672308	0.00078366	0.00061837	0.000691446	0.000482778	0.000586375	0.000534577
179	Kaempferide	Flavonoids(黄酮类)	C16H12O6	SQFSKOYWJBQGKQ-UHFFFAOYSA-N	301.073	403.547	5.92276	[M+H]+	0.000310792	0.000102665	5.25076e-05	0.000155322	2.18517e-06	1.63506e-06	1.63602e-06	1.81875e-06	0.000241038	0.000502719	0.00282773	0.0011905	1.80618e-06	1.71478e-06	1.81109e-06	1.77735e-06	2.07861e-05	3.08836e-05	2.58348e-05
180	Cyclopassifloic acid E	Lipids and lipid molecules(脂类和类脂分子)	C31H52O8	DXAVXXNAJINCIJ-UHFFFAOYSA-N	553.37	1009.87	1.27451	[M+H]+	0.00525934	0.00210948	0.00028101	0.00254994	0.000285083	0.000352434	0.000306901	0.000314806	0.00505688	0.00215528	0.00654656	0.00458624	0.000244015	0.000195908	0.000397587	0.00027917	0.0020132	0.00187648	0.00194484
181	Vincamine	Alkaloid(生物碱)	C21H26N2O3	RXPRRQLKFXBCSJ-UHFFFAOYNA-N	355.198	500.479	1.63204	[M+H]+	0.000150173	5.64896e-05	2.98265e-05	7.88297e-05	2.18517e-06	2.03608e-05	2.24758e-05	1.50073e-05	0.000710007	0.00110506	0.000818916	0.000877994	1.80618e-06	1.71478e-06	1.81109e-06	1.77735e-06	0.000185856	0.000203783	0.000194819
182	(3S,3'R,3'aS,6'S,6aS,6bS,7'aR,9R,11bR)-3-hydroxy-3',6',10,11b-tetramethylspiro[1,2,3,4,6,6a,6b,7,8,11a-decahydrobenzo[a]fluorene-9,2'-3a,4,5,6,7,7a-hexahydro-3H-furo[3,2-b]pyridine]-11-one	Alkaloid(生物碱)	C27H39NO3	CLEXYFLHGFJONT-GDMKTYFQSA-N	448.281	910.89	2.23214	[M+Na]+	0.000261676	0.000577401	0.00337824	0.00140577	0.000219271	0.000323256	0.000130578	0.000224368	0.00325759	0.0331823	0.00192422	0.012788	0.000227833	0.000161656	0.000108004	0.000165831	0.00199523	0.00200466	0.00199994
183	Dehydrovomifoliol	Lipids and lipid molecules(脂类和类脂分子)	C13H18O3	JJRYPZMXNLLZFH-AATRIKPKSA-N	223.132	256.175	1.77987	[M+H]+	0.000247658	0.000339797	0.00050158	0.000363012	0.00139298	0.00101585	0.00137277	0.00126053	0.00463285	0.00284886	0.00229684	0.00325951	0.000379471	0.000509832	0.000444826	0.00044471	0.000933571	0.00125867	0.00109612
184	12-oxo-phytodienoic acid	Organic acids and derivatives(有机酸及其衍生物)	C18H28O3	PMTMAFAPLCGXGK-UHFFFAOYSA-N	293.21	1204.33	1.80146	[M+H]+	0.000589734	0.000736355	0.00240553	0.00124387	0.000497299	0.000663566	0.000143728	0.000434864	0.00162558	0.00215219	0.000952335	0.0015767	0.00020201	0.000328185	1.81109e-06	0.000177335	0.000472748	0.000442825	0.000457786
185	geniposide	Terpenoids(萜类)	C17H24O10	IBFYXTRXDNAPMM-BVTMAQQCSA-N	387.129	237.315	0.0429606	[M-H]-	0.0192235	0.0349743	0.0448221	0.0330067	0.104419	0.0656539	0.0884769	0.0861834	0.0761191	0.0881356	0.0969852	0.08708	0.0227376	0.0351431	0.0290771	0.0289859	0.0492538	0.0498615	0.0495577
186	Cyclopassifloic acid B	Lipids and lipid molecules(脂类和类脂分子)	C31H52O6	WXPOFBIHDUXUII-UHFFFAOYSA-N	521.38	1063.09	0.283446	[M+H]+	0.0116941	0.015228	0.0159426	0.0142882	0.00138149	0.00165587	0.00177829	0.00160522	0.0039873	0.0033363	0.00663084	0.00465148	0.0153253	0.00946862	0.022941	0.0159116	0.00794459	0.00781729	0.00788094
187	3beta,15alpha-Diacetoxylanosta-8,24-dien-26-oic acid	Lipids and lipid molecules(脂类和类脂分子)	C34H52O6	FFHZCNIREJAVOS-MTJSOVHGSA-N	557.38	1051.92	0.111512	[M+H]+	0.0108477	0.00543378	0.0007585	0.00567999	0.000355821	9.7582e-05	3.93996e-05	0.000164268	0.00518239	0.000982097	0.0101824	0.00544896	8.80277e-05	9.11085e-05	3.82009e-05	7.24457e-05	0.00266915	0.00301038	0.00283977
188	2-Undecyl-4(1H)-quinolinone	Alkaloid(生物碱)	C20H29NO	KKSIGOUTTVXAKQ-UHFFFAOYSA-N	300.232	595.689	1.28488	[M+H]+	3.45385e-05	0.000576032	3.42279e-05	0.000214933	1.94849e-05	1.63506e-06	0.000124918	4.86794e-05	0.00302679	0.00989953	0.00372234	0.00554955	0.000160956	0.000859524	0.00202919	0.00101656	0.00148726	0.00163335	0.0015603
189	loganic acid	Organic acids and derivatives(有机酸及其衍生物)	C16H24O10	JNNGEAWILNVFFD-CDJYTOATSA-N	377.145	261.492	0.648049	[M+H]+	0.00404753	0.00289391	0.00419182	0.00371108	0.00698629	0.00405361	0.00414584	0.00506191	0.00742494	0.0157893	0.0064772	0.00989715	0.00234618	0.00189798	0.00304248	0.00242888	0.00409068	0.00334627	0.00371847
190	Artemisinic acid	Terpenoids(萜类)	C15H22O2	PLQMEXSCSAIXGB-SAXRGWBVSA-N	235.169	761.119	0.370967	[M+H]+	0.0122517	0.015669	0.0128481	0.0135896	0.010481	0.00834299	0.00860872	0.00914425	0.0117514	0.0124359	0.011798	0.0119951	0.00748182	0.0078613	0.00708023	0.00747445	0.0112416	0.00851866	0.00988013
191	Coumaric acid	Phenylpropanoids(苯丙素类)	C9H8O3	NGSWKAQJJWESNS-UHFFFAOYSA-N	147.044	150.794	0.354645	[M+H-H2O]+	0.00033314	0.000190445	0.000255779	0.000259788	0.000819216	1.63506e-06	1.63602e-06	0.000274162	0.00980555	0.0106058	0.0200352	0.0134822	0.0008788	4.58548e-05	1.81109e-06	0.000308822	0.00417231	0.00361202	0.00389217
192	(R)-Pelletierine	Organic heterocyclic compounds（有机杂环化合物 ）	C8H15NO	JEIZLWNUBXHADF-MRVPVSSYSA-N	142.122	886.995	2.52238	[M+H]+	0.00594202	0.00904429	0.0231571	0.0127145	0.00832813	0.0189873	0.0071603	0.0114919	0.00667219	0.00795457	0.0101473	0.00825802	0.0111695	0.0227833	0.0177856	0.0172461	0.0130812	0.0107717	0.0119265
193	Dihydroluteolin	Flavonoids(黄酮类)	C15H12O6	SBHXYTNGIZCORC-UHFFFAOYSA-N	289.071	63.4907	2.91076	[M+H]+	1.69669e-06	2.27578e-06	0.00035514	0.000119704	0.00342344	0.00266005	0.00335017	0.00314455	0.00254835	0.00671286	0.00144342	0.00356821	1.80618e-06	2.83269e-05	3.97296e-05	2.32876e-05	0.000971432	0.00104939	0.00101041
194	(2R,3R,4S,5S,6R)-2-[(2E)-4-hydroxy-3,7-dimethylocta-2,6-dienoxy]-6-(hydroxymethyl)oxane-3,4,5-triol	Others(其它类）	C16H28O7	PBPYEEMQIFDGSQ-MIYBPCGNSA-N	355.172	412.493	0.437849	[M+Na]+	0.000133732	4.61744e-05	0.0001519	0.000110602	0.00205581	0.00171667	0.00190313	0.00189187	0.0034477	0.00606543	0.000227844	0.00324699	4.95884e-05	0.000210703	0.000328455	0.000196249	0.00101681	0.000976256	0.000996535
195	L-3-Phenyllactic acid	Organic acids and derivatives(有机酸及其衍生物)	C9H10O3	VOXXWSYKYCBWHO-MRVPVSSYSA-N	165.056	308.497	2.20675	[M-H]-	0.0124508	0.0540268	0.0795434	0.0486737	0.0196169	0.0250601	0.0537155	0.0327975	0.263936	0.508627	0.268741	0.347101	0.0631437	0.0698087	0.0760717	0.0696747	0.103895	0.106847	0.105371
196	Isoschaftoside	Flavonoids(黄酮类)	C26H28O14	OVMFOVNOXASTPA-VYUBKLCTSA-N	565.156	261.601	0.114186	[M+H]+	0.00307164	0.00429925	0.00422178	0.00386422	0.00117131	0.00117688	0.00129829	0.00121549	0.26602	0.188138	0.0377806	0.16398	0.00707917	0.00570313	0.00940611	0.00739613	0.0681964	0.0647201	0.0664583
197	Myrislignan	Phenylpropanoids(苯丙素类)	C21H26O6	ULZFTGWWPHYLGI-RBZFPXEDSA-N	397.162	646.094	0.589272	[M+Na]+	1.69669e-06	3.77172e-05	1.61922e-06	1.36777e-05	0.00012897	0.000138406	9.23225e-05	0.0001199	1.61809e-06	1.69526e-06	1.64595e-06	1.6531e-06	0.00351069	0.0019241	0.00943308	0.00495596	0.000738186	0.00100686	0.000872523
198	Asparagoside A	Amino acids(氨基酸类)	C33H54O8	ZNEIIZNXGCIAAL-UHFFFAOYSA-N	579.385	999.327	1.92316	[M+H]+	0.00359305	0.00115183	0.000688739	0.0018112	0.000132322	0.000165528	8.4894e-05	0.000127581	0.00931414	0.0076653	0.0118661	0.00961517	0.000238553	0.000127093	0.000163107	0.000176251	0.0039936	0.00300087	0.00349724
199	2-Hydroxybenzaldehyde	(Aromatic compound)芳香类化合物	C7H6O2	SMQUZDBALVYZAC-UHFFFAOYSA-N	123.044	225.145	0.26504	[M+H]+	0.00397152	0.00430693	0.00217905	0.00348583	0.00834764	0.00676139	0.00651955	0.00720953	0.00734639	0.007735	0.0101111	0.00839749	0.0132523	0.0101479	0.011665	0.0116884	0.00717519	0.00771156	0.00744337
200	Valine	Amino acids(氨基酸类)	C5H11NO2	KZSNJWFQEVHDMF-UHFFFAOYSA-N	118.086	1609.23	1.56672	[M+H]+	0.0536198	0.0511118	0.0410535	0.048595	0.0542325	0.0436214	0.0516726	0.0498422	0.0550873	0.0563463	0.0461151	0.0525163	0.0454307	0.0406104	0.0568801	0.0476404	0.0583387	0.0444013	0.05137
201	Adenosine	Amino acids(氨基酸类)	C10H13N5O4	OIRDTQYFTABQOQ-KQYNXXCUSA-N	268.103	48.5883	1.67863	[M+H]+	0.757826	0.562961	0.74521	0.688666	0.329363	0.140002	0.177819	0.215728	2.02014	1.7846	1.95062	1.91845	0.141661	0.223887	0.129461	0.165003	0.856659	0.842638	0.849649
202	Kaempferol	Flavonoids(黄酮类)	C15H10O6	IYRMWMYZSQPJKC-UHFFFAOYSA-N	287.055	452.194	0.393517	[M+H]+	6.05147e-05	1.19517e-05	0.000534811	0.000202426	6.45057e-05	0.000126609	0.00020719	0.000132768	0.000493116	0.00926838	0.00612623	0.00529591	0.00461471	0.0014546	0.00315064	0.00307332	0.000690101	0.00078931	0.000739706
203	Kainic acid	Organic acids and derivatives(有机酸及其衍生物)	C10H15NO4	VLSMHEGGTFMBBZ-OOZYFLPDSA-N	214.107	212.169	1.83845	[M+H]+	0.000419322	0.000132349	0.00038216	0.000311277	0.000281706	0.000280816	0.000261215	0.000274579	0.00129268	0.0016038	0.00113406	0.00134351	0.00013036	0.000298569	0.00015756	0.000195496	0.000658618	0.000630176	0.000644397
204	Coniine	Alkaloid(生物碱)	C8H17N	NDNUANOUGZGEPO-QMMMGPOBSA-N	128.143	1599.46	2.57466	[M+H]+	1.49397	2.11484	1.61837	1.74239	2.04761	1.73459	1.47684	1.75301	1.60749	1.65961	1.53776	1.60162	1.76808	1.52904	1.48753	1.59488	1.75131	1.40229	1.5768
205	Scopolamine butylbromide	Alkaloid(生物碱)	C21H30NO4+.Br-	HOZOZZFCZRXYEK-HNHWXVNLSA-M	360.212	339.277	1.93826	[M]+	0.00355873	0.0158068	0.00254938	0.00730497	0.0200532	0.0126875	0.0139519	0.0155642	0.00632636	0.000726269	0.00222857	0.00309373	0.0553806	0.0390776	0.0282517	0.0409033	0.0155985	0.0155687	0.0155836
206	L-Serine	Amino acids(氨基酸类)	C3H7NO3	MTCFGRXMJLQNBG-REOHCLBHSA-N	104.035	33.9534	3.08431	[M-H]-	0.020475	0.738194	0.681546	0.480072	0.534885	0.286634	0.264626	0.362048	0.537257	0.33833	0.626538	0.500708	1.26631	0.944773	1.1484	1.11983	0.296844	0.344102	0.320473
207	ELAIDIC ACID	Others(其它类）	C18H34O2	ZQPPMHVWECSIRJ-MDZDMXLPSA-N	283.263	823.221	1.6512	[M+H]+	0.00376093	0.00522216	0.00670177	0.00522829	0.0022233	0.00187735	0.00168237	0.00192767	0.00343083	0.00515239	0.00305535	0.00387952	0.0021723	0.00155264	0.00197054	0.00189849	0.00397583	0.00302905	0.00350244
208	Napelline	Alkaloid(生物碱)	C22H33NO3	AZAZKLKDEOMJBJ-UHFFFAOYSA-N	360.251	724.036	0.676351	[M+H]+	0.00429522	0.00717529	0.00446735	0.00531262	0.00509733	0.00393265	0.0043554	0.00446179	0.00164729	0.00227312	0.00210173	0.00200738	0.00435408	0.00498201	0.00495132	0.00476247	0.0047855	0.00505481	0.00492015
209	(2'E,4'Z,8E)-Colneleic acid	Lipids and lipid molecules(脂类和类脂分子)	C18H30O3	HHZKKFXQEIBVEV-CXXUKANQSA-N	295.226	632.236	0.074766	[M+H]+	0.00845685	0.00473657	0.0167361	0.00997651	0.00172339	0.00219727	0.00159992	0.00184019	0.039153	0.0644537	0.0158115	0.0398061	0.0132922	0.0121107	0.0130929	0.0128319	0.0168906	0.0160657	0.0164782
210	Tridecyl phloretate	Lipids and lipid molecules(脂类和类脂分子)	C22H36O3	LMHWNJAOHBYRNG-UHFFFAOYSA-N	349.273	867.028	2.18586	[M+H]+	0.00221253	0.00110272	0.0012904	0.00153521	0.00042013	0.000459292	0.000709116	0.000529513	0.00256392	0.00315721	0.00193864	0.00255326	4.82658e-05	9.40547e-05	1.45442e-05	5.22882e-05	0.00114977	0.00101327	0.00108152
211	Dihydro-5-methyl-2(3H)-furanone	Organic heterocyclic compounds（有机杂环化合物 ）	C5H8O2	GAEKPEKOJKCEMS-UHFFFAOYSA-N	101.06	38.8351	3.86224	[M+H]+	0.00156356	0.00268072	0.00262855	0.00229094	0.0052636	0.00318407	0.00333974	0.00392913	0.00324722	0.00471409	0.00289909	0.00362014	0.00241025	0.00233208	0.00184026	0.0021942	0.00286351	0.00385678	0.00336015
212	Citronellyl beta-sophoroside	Lipids and lipid molecules(脂类和类脂分子)	C22H40O11	UPVBTYUCCOHEPJ-UHFFFAOYSA-N	481.262	1600.41	0.461914	[M+H]+	0.00125536	0.00130984	0.00119075	0.00125198	0.00136111	0.0010852	0.0010255	0.00115727	0.000974376	0.00145473	0.00100659	0.00114523	0.000885474	0.00112236	0.00138558	0.00113114	0.00122345	0.000951108	0.00108728
213	Methyl hexadecanoate	Lipids and lipid molecules(脂类和类脂分子)	C17H34O2	FLIACVVOZYBSBS-UHFFFAOYSA-N	315.253	735.67	1.72439	[M+HCOO]-	0.855477	1.25229	2.22381	1.44386	0.421429	0.569814	0.338415	0.443219	2.13525	5.88655	1.78057	3.26746	0.354904	0.25987	0.164238	0.259671	1.1026	1.18559	1.1441
214	Naringenin	Flavonoids(黄酮类)	C15H12O5	FTVWIRXFELQLPI-UHFFFAOYSA-N	273.076	499.229	1.75518	[M+H]+	1.69669e-06	2.24984e-05	0.000699565	0.000241253	0.000434568	0.000422446	0.000540324	0.000465779	0.000941547	0.000592373	0.000532214	0.000688711	0.00125793	0.000424385	0.000970905	0.000884405	0.000605441	0.000526849	0.000566145
215	L-Histidine	Amino acids(氨基酸类)	C6H9N3O2	HNDVDQJCIGZPNO-YFKPBYRVSA-N	154.062	33.2694	2.13952	[M-H]-	0.0918715	0.292972	0.300108	0.228317	0.112294	0.0837522	0.07337	0.0898055	0.152462	0.170014	0.293699	0.205392	0.407354	0.303808	0.260666	0.323942	0.123451	0.148979	0.136215
216	6-Methylquinoline	Organic heterocyclic compounds（有机杂环化合物 ）	C10H9N	LUYISICIYVKBTA-UHFFFAOYSA-N	144.081	214.768	1.13536	[M+H]+	0.0145091	0.0149249	0.0356147	0.0216829	0.00403446	0.00315166	0.00365885	0.00361499	0.0380376	0.20401	0.0305332	0.0908603	0.00389527	0.00431591	0.00404676	0.00408598	0.0284784	0.0282624	0.0283704
217	Di-n-butyl phthalate	Organic acids and derivatives(有机酸及其衍生物)	C16H22O4	DOIRQSBPFJWKBE-UHFFFAOYSA-N	277.144	740.996	1.07146	[M-H]-	0.0978419	0.101828	0.131872	0.110514	0.0561306	0.033328	0.0546351	0.0480313	0.0202535	0.0218165	0.0784399	0.04017	0.0439621	0.133689	0.0838936	0.0871817	0.071648	0.0678632	0.0697556
218	Hericenone H	Organic acids and derivatives(有机酸及其衍生物)	C37H54O6	WQODVCURNLADTH-IWCZYTNJSA-N	595.398	1057.56	0.538816	[M+H]+	0.000305358	0.000500065	0.000239664	0.000348362	0.000150338	0.000446676	0.000366952	0.000321322	0.00250209	0.0104473	0.00298002	0.00530982	3.44592e-05	1.71478e-06	1.81109e-06	1.26617e-05	0.000915394	0.000956108	0.000935751
219	(ent-2b,4S,9a)-2,4,9-Trihydroxy-10(14)-oplopen-3-one 2-(2-methylbutanoate) 9-(3-methyl-2E-pentenoate)	Lipids and lipid molecules(脂类和类脂分子)	C26H40O6	YTOWGNDHXAGFBR-SDNWHVSQSA-N	449.286	795.013	1.05708	[M+H]+	0.00286068	0.00428645	0.00529168	0.00414627	0.00207031	0.00110501	0.00148382	0.00155305	0.00322772	0.00286801	0.00301934	0.00303836	0.00327239	0.00265277	0.00257587	0.00283368	0.00289831	0.00328624	0.00309228
220	6-Hydroxykynurenic acid	Alkaloid(生物碱)	C10H7NO4	CQUUHDQRJWXDPY-UHFFFAOYSA-N	206.044	98.4604	2.01798	[M+H]+	0.00763901	0.0171235	0.0116726	0.012145	0.0519144	0.0437181	0.0608938	0.0521754	0.000351031	0.00117766	0.000995888	0.000841527	0.0220348	0.0198592	0.0256682	0.0225207	0.014489	0.0154865	0.0149878
221	(9Z,11E,13E,15Z)-4-Oxo-9,11,13,15-octadecatetraenoic acid	Lipids and lipid molecules(脂类和类脂分子)	C18H26O3	ZYOSGENSARGRME-WYVWLRFESA-N	291.195	522.765	0.423491	[M+H]+	0.00732564	0.00629843	0.0207532	0.0114591	0.00123655	0.00176309	0.000760652	0.00125343	0.014901	0.00999019	0.00555245	0.0101479	0.000734473	0.00068964	0.000135058	0.000519724	0.0041647	0.00443341	0.00429905
222	Methionine	Amino acids(氨基酸类)	C5H11NO2S	FFEARJCKVFRZRR-BYPYZUCNSA-N	150.058	48.6339	0.634643	[M+H]+	0.0939953	0.196126	0.0962733	0.128798	0.0310682	0.0172148	0.0166845	0.0216558	0.0568866	0.0691542	0.0824063	0.0694824	0.326476	0.288046	0.351726	0.322083	0.126867	0.129296	0.128081
223	Dimethylaniline-N-oxide	(Aromatic compound)芳香类化合物	C8H11NO	LKQUDAOAMBKKQW-UHFFFAOYSA-N	138.091	69.588	0.428232	[M+H]+	0.00216203	0.0026417	0.0023563	0.00238668	0.00308332	0.00231698	0.00272179	0.00270737	0.0043161	0.0136994	0.00103272	0.0063494	0.0061765	0.0063906	0.00566762	0.00607824	0.00282454	0.00306424	0.00294439
224	INDOLE	Alkaloid(生物碱)	C8H7N	SIKJAQJRHWYJAI-UHFFFAOYSA-N	118.065	151.34	0.348195	[M+H]+	0.0393607	0.0575149	0.0580525	0.0516427	0.0666861	0.0537644	0.0545843	0.0583449	0.0537296	0.0615407	0.05707	0.0574468	0.0579071	0.0533645	0.0563435	0.0558717	0.0548442	0.0537937	0.054319
225	(R)-1-O-[b-D-Glucopyranosyl-(1->6)-b-D-glucopyranoside]-1,3-octanediol	Lipids and lipid molecules(脂类和类脂分子)	C20H38O12	ODOJEOFQPWTDSS-UHFFFAOYSA-N	471.248	869.448	0.206546	[M+H]+	0.00596862	0.00830275	0.0101105	0.00812731	2.88694e-05	5.7433e-05	0.000153326	7.98762e-05	0.0200245	0.0217091	0.0257635	0.022499	0.000154387	0.000189969	6.32106e-05	0.000135856	0.00763994	0.00764188	0.00764091
226	Lupeoside	Lipids and lipid molecules(脂类和类脂分子)	C41H68O10	VTDZILAWJJXPEL-UHFFFAOYSA-N	721.487	770.521	0.242217	[M+H]+	0.0147261	0.0115144	0.00275162	0.00966405	0.000124455	0.000521773	1.63602e-06	0.000215954	0.00875371	0.00113335	0.00798215	0.0059564	0.000457256	0.000222633	0.000363917	0.000347935	0.00433015	0.00408763	0.00420889
227	Glabrol	Flavonoids(黄酮类)	C25H28O4	CUFAXDWQDQQKFF-UHFFFAOYSA-N	415.189	350.344	12.296	[M+Na]+	8.87055e-05	3.73381e-05	2.98066e-05	5.19501e-05	0.0196446	0.0149641	0.0139723	0.0161937	0.000176908	0.000379331	0.00276084	0.00110569	0.000414553	0.000894177	0.000374988	0.000561239	0.00367382	0.00356916	0.00362149
228	(5S,9R)-14-(hydroxymethyl)-5,9-dimethyltetracyclo[11.2.1.0¹,¹⁰.0⁴,⁹]hexadecane-5-carboxylic acid	Terpenoids(萜类)	C20H32O3	HHAMKMUMKLXDFQ-KFRFNOKNSA-N	319.227	850.779	1.53085	[M-H]-	0.00765752	0.000101144	9.78861e-05	0.00261885	9.51302e-05	7.56048e-05	0.000428361	0.000199699	0.692972	0.926639	0.521625	0.713745	0.00138772	0.00011992	0.000904338	0.000803991	0.124989	0.148606	0.136798
229	Ganoderic acid Mj	Lipids and lipid molecules(脂类和类脂分子)	C33H52O6	HOOKULHKMWTXDO-GRSHGNNSSA-N	545.38	1051.9	2.3263	[M+H]+	0.00180467	0.0019586	0.000645086	0.00146945	0.000432984	0.000203502	0.000282989	0.000306492	0.00209146	0.00168105	0.00283604	0.00220285	0.000307719	0.000378852	0.000395577	0.000360716	0.00077734	0.000935792	0.000856566
230	Vaccarin	Flavonoids(黄酮类)	C32H38O19	GYIKGLVKALOGDP-MMUPBISGSA-N	727.208	257.226	0.412005	[M+H]+	0.000161968	9.15319e-05	0.00091623	0.00038991	0.000787677	0.000557557	0.000675831	0.000673688	0.0304673	0.0150131	0.0199707	0.021817	0.00069878	0.000273575	0.000535663	0.000502673	0.0106649	0.00673939	0.00870212
231	Goyaglycoside h	Lipids and lipid molecules(脂类和类脂分子)	C42H70O15	JRCQXODHWLEPSP-UHFFFAOYSA-N	815.48	204.877	0.575612	[M+H]+	1.69669e-06	2.27578e-06	1.61922e-06	1.8639e-06	2.18517e-06	1.63506e-06	1.63602e-06	1.81875e-06	1.61809e-06	1.69526e-06	1.64595e-06	1.6531e-06	0.00885205	0.0164732	0.0163532	0.0138928	0.000850627	0.000612031	0.000731329
232	Naringenin chalcone	Flavonoids(黄酮类)	C15H12O5	YQHMWTPYORBCMF-ZZXKWVIFSA-N	271.061	202.286	0.220666	[M-H]-	0.000546397	0.000101144	9.78861e-05	0.000248476	0.0227605	0.0171132	0.0189157	0.0195965	0.00010699	0.000117036	9.59267e-05	0.000106651	0.00295455	0.00242467	0.0186221	0.00800045	0.00353106	0.00336013	0.0034456
233	4-Acetyl-2-methylpyridine	Organic oxygen compounds(有机氧化合物)	C8H9NO	NIGBUKPEJHINOG-UHFFFAOYSA-N	136.076	223.066	3.48725	[M+H]+	0.00141439	0.00127835	0.00402035	0.0022377	0.00679903	0.00534889	0.00764227	0.00659673	0.00375812	0.00669624	0.00590835	0.00545424	0.0106034	0.00618591	0.00794862	0.00824599	0.00711092	0.00551002	0.00631047
234	Eupafolin	Flavonoids(黄酮类)	C16H12O7	FHHSEFRSDKWJKJ-UHFFFAOYSA-N	315.05	170.125	2.40865	[M-H]-	0.0233867	0.039065	0.0438797	0.0354438	0.0144935	0.0106412	0.0151804	0.0134384	0.0164621	0.0100864	0.0236691	0.0167392	0.00203886	0.0266955	0.00585817	0.0115308	0.0183186	0.0184475	0.018383
235	Kudzusaponin SA4	Lipids and lipid molecules(脂类和类脂分子)	C47H74O20	RPEKPENNMFTVPA-UHFFFAOYSA-N	959.478	386.155	2.23535	[M+H]+	1.69669e-06	2.27578e-06	1.61922e-06	1.8639e-06	0.00713215	0.00508335	0.00502483	0.00574678	1.61809e-06	1.69526e-06	1.64595e-06	1.6531e-06	0.000808644	0.000582594	0.000766919	0.000719386	0.0011792	0.0017232	0.0014512
236	Palmatine	Alkaloid(生物碱)	C21H22NO4+	QUCQEUCGKKTEBI-UHFFFAOYSA-N	352.154	445.649	1.33749	[M+]	1.69669e-06	0.00131338	1.61922e-06	0.0004389	7.46241e-05	1.63506e-06	0.000274116	0.000116792	0.00470806	0.00211077	0.000680395	0.00249974	0.00016968	1.71478e-06	8.53867e-05	8.55937e-05	0.000695075	0.00071507	0.000705072
237	Cyclolinopeptide I	Amino acids(氨基酸类)	C55H73N9O9S2	GJIDPIIOUZERFG-ONEWMBNISA-N	1068.49	326.705	7.91427	[M+H]+	1.69669e-06	2.27578e-06	1.61922e-06	1.8639e-06	2.18517e-06	1.63506e-06	1.63602e-06	1.81875e-06	1.61809e-06	1.69526e-06	1.64595e-06	1.6531e-06	0.00803656	0.0263655	0.00323858	0.0125469	0.00253856	0.00233749	0.00243803
238	Pyroglutamic acid	Amino acids(氨基酸类)	C5H7NO3	ODHCTXKNWHHXJC-VKHMYHEASA-N	130.05	36.9679	2.52091	[M+H]+	0.0373107	0.24997	0.192982	0.160088	0.303354	0.1955	0.197377	0.232077	0.000916545	1.69526e-06	0.116865	0.0392612	0.193072	0.189782	0.187934	0.190263	0.0865716	0.0822267	0.0843991
239	Albiflorin	Terpenoids(萜类)	C23H28O11	QQUHMASGPODSIW-RPLHGOISSA-N	525.159	470.777	0.849209	[M+FA]-	0.000746975	0.000101144	9.78861e-05	0.000315335	9.51302e-05	0.000310635	0.000254031	0.000219932	0.00483617	0.00121013	0.00141667	0.00248766	0.0780604	0.121121	0.151586	0.116922	0.0184931	0.0184694	0.0184812
240	Tsugaric acid B	Terpenoids(萜类)	C33H52O5	ZCMJUAGNOJTZBJ-UHFFFAOYSA-N	529.388	990.712	0.203842	[M+H]+	0.00727797	0.00959978	0.00126021	0.00604599	0.000486412	0.000627905	0.000472474	0.000528931	0.00905651	0.00341631	0.00752799	0.00666694	0.000701762	0.000221241	0.000426652	0.000449885	0.00349818	0.00303762	0.0032679
241	Anofinic acid	Organic heterocyclic compounds（有机杂环化合物 ）	C12H12O3	AXICIBPYBONRSP-UHFFFAOYSA-N	205.086	809.803	1.07562	[M+H]+	0.0137271	0.0164993	0.0131352	0.0144539	0.0104106	0.00945201	0.00847579	0.00944613	0.0106337	0.0104045	0.0121283	0.0110555	0.0115444	0.0103704	0.00965678	0.0105239	0.0120524	0.0110404	0.0115464
242	2,6-di-tert-butylbenzoquinone	Quinones(醌类)	C14H20O2	RDQSIADLBQFVMY-UHFFFAOYSA-N	221.153	488.19	1.60639	[M+H]+	0.00015404	0.000372578	0.000410209	0.000312275	0.000728284	0.000375214	0.000427242	0.000510247	0.00294923	0.00239855	0.00447965	0.00327581	0.00040337	0.000308336	0.000424586	0.000378764	0.001333	0.00105194	0.00119247
243	Pyridoxine	Alkaloid(生物碱)	C8H11NO3	LXNHXLLTXMVWPM-UHFFFAOYSA-N	170.081	48.8132	0.051059	[M+H]+	0.00614442	0.009219	0.0146596	0.0100077	0.0176083	0.0151254	0.0165773	0.016437	0.0238977	0.037509	0.0261243	0.029177	0.00881979	0.00915865	0.0108885	0.00962233	0.0155596	0.0150548	0.0153072
244	Fallacinol	Quinones(醌类)	C16H12O6	WJXSYUJKJSOJOG-UHFFFAOYSA-N	301.071	514.087	0.611862	[M+H]+	0.000486818	0.000165835	0.000161138	0.000271264	8.45717e-05	0.000251243	0.000130532	0.000155449	0.114215	0.127399	0.102453	0.114689	6.02495e-05	9.70831e-05	0.000317566	0.0001583	0.0312535	0.0306339	0.0309437
245	2,2,4,4-Tetramethyl-6-(1-oxobutyl)-1,3,5-cyclohexanetrione	Lipids and lipid molecules(脂类和类脂分子)	C14H20O4	OGXHJIPDGPTYKY-UHFFFAOYSA-N	253.141	519.792	0.986078	[M+H]+	0.000104266	0.000185978	0.000265665	0.000185303	0.000142016	0.000112101	0.000175572	0.00014323	0.000494485	0.00071201	0.0005494	0.000585298	0.000346048	0.000427932	0.000466369	0.00041345	0.000334541	0.000453879	0.00039421
246	Luteolin	Flavonoids(黄酮类)	C15H10O6	IQPNAANSBPBGFQ-UHFFFAOYSA-N	285.041	449.558	0.150729	[M-H]-	0.0110801	0.00321253	0.00358099	0.00595786	0.0114241	0.0103414	0.014302	0.0120225	0.249747	1.46649	0.662821	0.793019	0.00898048	0.0166771	0.0295416	0.0183997	0.153371	0.17245	0.162911
247	Ferulic acid	Phenylpropanoids(苯丙素类)	C10H10O4	KSEBMYQBYZTDHS-HWKANZROSA-N	195.065	156.436	0.292578	[M+H]+	0.00114015	0.00122339	0.000837609	0.00106705	0.00108078	0.00071993	0.000697129	0.000832614	0.0143603	0.0270012	0.00582502	0.0157288	0.000676151	0.000750106	0.000885034	0.00077043	0.00547196	0.00493037	0.00520116
248	(2R,3S,4S,5R,6R)-2-[[(2S,3R,4R)-3,4-dihydroxy-4-(hydroxymethyl)oxolan-2-yl]oxymethyl]-6-(2-phenylethoxy)oxane-3,4,5-triol	Others(其它类）	C19H28O10	GZSQKOFXMZDKPV-DERWZFJFSA-N	415.161	315.716	1.10589	[M-H]-	0.0685336	0.11779	0.230535	0.138953	0.543607	0.34859	0.710833	0.534343	3.96528	2.91152	1.97301	2.94993	0.0666926	0.0923924	0.0661061	0.0750637	0.684359	0.743159	0.713759
249	Kaempferol-3-O-glucoside	Flavonoids(黄酮类)	C21H20O11	JPUKWEQWGBDDQB-UHFFFAOYNA-N	447.093	374.963	0.662343	[M-H]-	0.00763057	0.0554946	0.059091	0.0407387	1.97034	1.2945	1.75185	1.67223	0.261298	0.650977	0.0739558	0.328743	0.0371777	0.0124984	0.0127191	0.0207984	0.454812	0.472546	0.463679
250	Cafestol	Terpenoids(萜类)	C20H28O3	DNJVYWXIDISQRD-HWUKTEKMSA-N	317.208	803.218	0.383008	[M+H]+	0.123205	0.0928831	0.129864	0.115318	0.00982673	0.0208211	0.00518514	0.0119443	0.129604	0.072622	0.0688076	0.0903445	0.00600342	0.00309552	0.00422887	0.0044426	0.0528741	0.0462286	0.0495514
251	Kanzonol I	Flavonoids(黄酮类)	C27H32O5	RVKDAOFCDAPVGX-UHFFFAOYSA-N	437.235	1600.39	3.31022	[M+H]+	0.00194464	0.00233641	0.00166257	0.00198121	0.0021175	0.00154285	0.0012775	0.00164595	0.00180412	0.00211191	0.00203903	0.00198502	0.00156951	0.00196229	0.00204122	0.00185767	0.00198526	0.00128094	0.0016331
252	2-Aminoacetophenone	(Aromatic compound)芳香类化合物	C8H9NO	HEQOJEGTZCTHCF-UHFFFAOYSA-N	136.076	336.432	3.11193	[M+H]+	0.00201187	0.00450197	0.00108707	0.00253364	0.00148439	0.001262	0.0010097	0.00125203	0.00524499	0.00588674	0.00586011	0.00566394	0.0010564	0.00210437	0.00344135	0.00220071	0.00261466	0.00234312	0.00247889
253	Gorlic acid	Others(其它类）	C18H30O2	XADKGDBMULSEAC-DUXPYHPUSA-N	279.231	624.71	1.35849	[M+H]+	0.0052753	0.00678225	0.0070929	0.00638348	0.0201782	0.00578523	0.00555842	0.0105073	0.00649256	0.00440312	0.00519085	0.00536218	0.00359332	0.00264466	0.00326341	0.00316713	0.00562229	0.0050527	0.00533749
254	Arginine	Amino acids(氨基酸类)	C6H14N4O2	ODKSFYDXXFIFQN-UHFFFAOYSA-N	175.119	121.808	0.112249	[M+H]+	0.0159774	0.0119778	0.0088191	0.0122581	0.00172672	0.00165526	0.00160803	0.00166334	0.0121799	0.0299828	0.0197801	0.0206476	0.0158331	0.0178359	0.0205203	0.0180631	0.00263481	0.00281044	0.00272263
255	Asiatic acid	Terpenoids(萜类)	C30H48O5	JXSVIVRDWWRQRT-UYDOISQJSA-N	487.342	1090.39	1.14105	[M-H]-	0.0042242	0.000101144	0.00145098	0.00192544	0.00170415	0.00367839	0.00524153	0.00354135	0.150383	0.376618	0.0938021	0.206934	0.000135668	0.000941885	0.00324707	0.00144154	0.0317182	0.043504	0.0376111
256	Ginkgolic Acid C15:1	Phenols(酚类)	C22H34O3	YXHVCZZLWZYHSA-FPLPWBNLSA-N	347.258	868.005	1.07282	[M+H]+	0.000369064	0.000866192	0.000574767	0.000603341	0.00278647	0.00262227	0.00232128	0.00257668	0.0026119	0.00190523	0.00131199	0.00194304	0.00104459	0.000444658	0.000399827	0.000629691	0.00126195	0.00133371	0.00129783
257	(3b,4b,11b,14b)-11-Ethoxy-3,4-epoxy-14-hydroxy-12-cyathen-15-al 14-xyloside	Lipids and lipid molecules(脂类和类脂分子)	C27H42O8	BYPNJSRSMGYEOF-UHFFFAOYSA-N	495.298	1098.35	1.23509	[M+H]+	0.030647	0.0723739	0.0644728	0.0558312	0.0735134	0.0620488	0.0524963	0.0626862	0.040546	0.0669101	0.0438054	0.0504205	0.0677792	0.0492782	0.0568821	0.0579798	0.0465154	0.053791	0.0501532
258	INDOLE-3-ACETATE	Alkaloid(生物碱)	C10H9NO2	SEOVTRFCIGRIMH-UHFFFAOYSA-N	176.07	393.617	2.63473	[M+H]+	0.000134801	0.000295735	0.00030465	0.000245062	0.000164799	0.000139941	0.000188909	0.000164549	0.000891771	0.00447628	0.000419155	0.00192907	0.000325415	3.92369e-05	0.000258362	0.000207671	0.000632673	0.000924476	0.000778575
259	Uracil	Others(其它类）	C4H4N2O2	ISAKRJDGNUQOIC-UHFFFAOYSA-N	113.034	48.8635	4.3365	[M+H]+	0.0608823	0.108859	0.0503031	0.0733483	0.0157029	0.0114429	0.0159695	0.0143718	0.0561082	0.0679546	0.105078	0.0763803	0.0249399	0.018905	0.0211001	0.0216484	0.042121	0.0396601	0.0408906
260	Anabsinthin	Lipids and lipid molecules(脂类和类脂分子)	C30H40O6	XDKZYFZYOVAAKJ-UUXZNYCFSA-N	497.288	919.58	2.45122	[M+H]+	0.000256934	0.000392315	0.000546283	0.000398511	0.00224529	0.00233829	0.0030481	0.00254389	0.00240772	0.00298634	0.00176492	0.00238633	0.00298256	0.00183568	0.000829961	0.00188273	0.00203536	0.00181939	0.00192737
261	Isoleucine (not validated)	Amino acids(氨基酸类)	C6H13NO2	AGPKZVBTJJNPAG-UHFFFAOYSA-N	132.102	1011.18	1.23558	[M+H]+	0.00112581	0.00136065	0.00241469	0.00163372	0.000489132	0.00053028	0.000339499	0.00045297	0.00283318	0.00727509	0.0019125	0.00400692	0.000808691	0.000778963	0.000813331	0.000800328	0.00159532	0.00172374	0.00165953
262	Nicotinic acid	Alkaloid(生物碱)	C6H5NO2	PVNIIMVLHYAWGP-UHFFFAOYSA-N	122.025	1655.51	0.933048	[M-H]-	0.0686237	0.089089	0.0900951	0.0826026	0.0795862	0.0633541	0.0863765	0.0764389	0.103064	0.114605	0.0927439	0.103471	0.122208	0.113394	0.104215	0.113272	0.0677788	0.0772259	0.0725023
263	D-2,3-Dihydroxypropanoic acid	Organic oxygen compounds(有机氧化合物)	C3H6O4	RBNPOMFGQQGHHO-UHFFFAOYSA-N	105.019	79.2944	3.75073	[M-H]-	0.079305	0.0818401	0.361245	0.17413	0.0699665	0.0441993	0.0821886	0.0654515	0.303148	0.380724	0.265488	0.316453	0.182846	0.159803	0.160708	0.167786	0.14137	0.155551	0.148461
264	5-(8-Pentadecenyl)-1,3-benzenediol	(Aromatic compound)芳香类化合物	C21H34O2	TUGAUFMQYWZJAB-BQYQJAHWSA-N	319.262	756.939	1.70583	[M+H]+	0.000283825	0.00145186	0.000803782	0.000846491	0.00189571	0.00106484	0.0012225	0.00139435	0.000824735	0.000805132	0.000905512	0.000845126	0.000807428	0.0012039	0.000869236	0.000960188	0.00086211	0.000789916	0.000826013
265	Glabrin C	Others(其它类）	C41H64N8O9	DDWIRDHTZAQZIO-UHFFFAOYSA-N	813.487	1160.87	0.521856	[M+H]+	1.69669e-06	0.000521219	0.000149087	0.000224001	0.00934526	0.00788376	0.00739724	0.00820875	0.000559671	0.000439087	0.000436176	0.000478311	0.0266477	0.0237817	0.0165358	0.0223218	0.00903932	0.00934626	0.00919279
266	Azuleno(5,6-c)furan-1(3H)-one, 4,4a,5,6,7,7a,8,9-octahydro-3,4,8-trihydroxy-6,6,8-trimethyl-	Terpenoids(萜类)	C15H22O5	MWDNWQAVYQDZQI-UHFFFAOYSA-N	283.154	410.99	0.741129	[M+H]+	0.0014755	0.00096265	0.000896164	0.00111144	2.18517e-06	1.63506e-06	3.65401e-05	1.34534e-05	0.00682947	0.00326386	0.00413093	0.00474142	8.14842e-05	4.61728e-05	1.81109e-06	4.3156e-05	0.00159195	0.00153731	0.00156463
267	Jaceosidin	Flavonoids(黄酮类)	C17H14O7	GLAAQZFBFGEBPS-UHFFFAOYSA-N	331.082	511.724	1.71906	[M+H]+	1.69669e-06	2.27578e-06	1.61922e-06	1.8639e-06	7.50018e-05	5.94799e-05	5.00783e-05	6.152e-05	0.00329637	0.00673363	0.00128595	0.00377198	1.569e-05	2.81568e-05	1.51106e-05	1.96524e-05	0.00103553	0.000918439	0.000976985
268	Coniferyl aldehyde	Phenylpropanoids(苯丙素类)	C10H10O3	DKZBBWMURDFHNE-UHFFFAOYSA-N	179.07	372.909	0.265502	[M+H]+	0.000774641	0.001892	0.000708524	0.00112506	0.000211924	0.000344278	0.000491355	0.000349186	0.00265714	0.00496818	0.00331488	0.00364674	0.000233933	0.000324558	0.000365498	0.000307997	0.000907804	0.00120313	0.00105547
269	Herbacetin	Flavonoids(黄酮类)	C15H10O7	ZDOTZEDNGNPOEW-UHFFFAOYSA-N	303.05	346.207	1.4514	[M+H]+	1.69669e-06	2.27578e-06	1.61922e-06	1.8639e-06	0.00336744	0.00215862	0.00294615	0.00282407	0.000212256	0.00075609	0.000199377	0.000389241	1.80618e-06	1.71478e-06	1.81109e-06	1.77735e-06	0.000590828	0.000554923	0.000572875
270	(3b,16a,20R)-3,16,20,22,25-Pentahydroxy-5-cucurbiten-11-one 3-[glucosyl-(1->6)-glucoside]	Lipids and lipid molecules(脂类和类脂分子)	C42H70O16	RLSXWJUYUFUJLU-UHFFFAOYSA-N	831.468	302.256	0.714118	[M+H]+	1.69669e-06	2.27578e-06	1.61922e-06	1.8639e-06	0.00652434	0.00453188	0.00781681	0.00629101	1.61809e-06	1.69526e-06	1.64595e-06	1.6531e-06	1.80618e-06	1.71478e-06	1.81109e-06	1.77735e-06	0.00215987	0.00177176	0.00196581
271	1H-Indole-3-carboxaldehyde	Organic heterocyclic compounds（有机杂环化合物 ）	C9H7NO	OLNJUISKUQQNIM-UHFFFAOYSA-N	144.045	358.13	2.62486	[M-H]-	0.433242	0.350396	0.278693	0.35411	0.143447	0.125407	0.110557	0.12647	0.31957	0.78695	0.383833	0.496784	0.0962072	0.0352869	0.054386	0.06196	0.193682	0.1878	0.190741
272	L-Valine	Amino acids(氨基酸类)	C5H11NO2	KZSNJWFQEVHDMF-BYPYZUCNSA-N	118.086	1018.87	1.30834	[M+H]+	0.00899106	0.0117401	0.0113995	0.0107102	0.0120256	0.0102869	0.00919778	0.0105034	0.0100626	0.0098804	0.0199589	0.0133006	0.0177062	0.00952859	0.00962622	0.012287	0.00925193	0.0097308	0.00949137
273	Atractylenolide II	Terpenoids(萜类)	C15H20O2	OQYBLUDOOFOBPO-KCQAQPDRSA-N	233.153	721.698	0.305256	[M+H]+	0.000171891	0.000370555	0.000260699	0.000267715	0.000224979	0.000158161	0.000132124	0.000171755	0.000459322	0.000314692	0.000220809	0.000331608	0.00247626	0.00052745	0.00281408	0.00193926	0.000597722	0.000577186	0.000587454
274	Quinoside D	Terpenoids(萜类)	C47H74O18	BAJBCZHVQXVBMJ-UHFFFAOYSA-N	927.496	349.947	2.28216	[M+H]+	1.69669e-06	2.27578e-06	1.61922e-06	1.8639e-06	0.0212172	0.0137283	0.0149639	0.0166365	1.61809e-06	1.69526e-06	1.64595e-06	1.6531e-06	0.00574527	0.00819297	0.00156372	0.00516732	0.00381515	0.00341026	0.00361271
275	Capsicoside C2	Lipids and lipid molecules(脂类和类脂分子)	C44H72O17	FZHRIKWBCQRSRD-UHFFFAOYSA-N	873.479	1617.39	0.85554	[M+H]+	0.000978233	0.000548181	0.000171445	0.000565953	0.000871712	0.000680222	0.000104843	0.000552259	0.000879881	0.000570231	0.00104329	0.000831134	0.000541402	0.000240126	0.000564919	0.000448816	0.000731356	0.000548394	0.000639875
276	Luteolin-4'-O-glucoside	Flavonoids(黄酮类)	C21H20O11	UHNXUSWGOJMEFO-UHFFFAOYSA-N	447.093	401.301	0.765916	[M-H]-	7.74461e-05	0.000101144	9.78861e-05	9.21589e-05	0.00134473	0.000681325	0.00272384	0.0015833	0.0674971	0.208966	0.0719027	0.116122	0.00373476	0.00011992	0.000108059	0.00132091	0.0181623	0.0196783	0.0189203
277	Glutamic acid	Amino acids(氨基酸类)	C5H9NO4	WHUUTDBJXJRKMK-UHFFFAOYSA-N	148.06	36.8361	2.4135	[M+H]+	0.041599	0.348058	0.331226	0.240294	0.324142	0.25958	0.281001	0.288241	0.28889	0.232693	0.323195	0.281593	0.253788	0.292624	0.221458	0.255957	0.226711	0.228396	0.227553
278	DL-Coniine	Alkaloid(生物碱)	C8H17N	NDNUANOUGZGEPO-UHFFFAOYNA-N	128.143	1518.45	2.61738	[M+H]+	0.348174	0.489552	0.56127	0.466332	0.5049	0.383123	0.380431	0.422818	0.335054	0.354731	0.327194	0.338993	0.41595	0.376895	0.536268	0.443038	0.4498	0.300246	0.375023
279	Condelphine	Alkaloid(生物碱)	C25H39NO6	ZEBMMHUDQRRILP-UHFFFAOYSA-N	450.287	813.373	1.58306	[M+H]+	0.000537236	0.000287591	0.000533751	0.000452859	0.000967298	0.000470032	0.000425464	0.000620932	0.00383622	0.000152193	0.0190988	0.00769574	0.00042941	0.000359348	0.000317257	0.000368672	0.000471648	0.000526589	0.000499119
280	N1,N10-Diferuloylspermidine	Organic acids and derivatives(有机酸及其衍生物)	C27H35N3O6	IGHVUFYLAJSILE-UQXQTEIVSA-N	498.263	513.972	3.56748	[M+H]+	4.4869e-05	0.000182782	0.00017817	0.000135274	2.18517e-06	1.33876e-05	5.42313e-05	2.3268e-05	0.000455201	0.000629547	0.000607323	0.000564024	1.45713e-05	1.71478e-06	1.45005e-05	1.02622e-05	0.000104934	0.00013355	0.000119242
281	3',5'-CYCLIC AMP	Alkaloid(生物碱)	C10H12N5O6P	IVOMOUWHDPKRLL-KQYNXXCUSA-N	330.058	36.5692	0.873563	[M+H]+	0.0101182	0.0212884	0.0228651	0.0180906	0.00374632	0.00306471	0.0030953	0.00330211	0.0519251	0.0495645	0.0542231	0.0519042	0.0335603	0.0303422	0.0841227	0.0493417	0.032256	0.0325086	0.0323823
282	Austroinulin	Terpenoids(萜类)	C20H34O3	JEZOMVOAWYLQAJ-LCYFTJDESA-N	323.258	622.154	0.601229	[M+H]+	0.0033223	0.00237929	0.00326115	0.00298758	0.000394451	0.000653014	0.000818031	0.000621832	0.00109271	0.00067829	0.00206011	0.00127703	0.000181318	0.000129012	0.000122146	0.000144159	0.00125365	0.00118537	0.00121951
283	2-Hydroxy-6-pentadecylbenzoic acid	(Aromatic compound)芳香类化合物	C22H36O3	ADFWQBGTDJIESE-UHFFFAOYSA-N	347.259	928.607	0.46457	[M-H]-	0.00775429	0.00308394	0.00123284	0.00402369	9.51302e-05	7.56048e-05	7.86714e-05	8.31355e-05	0.828171	0.681189	0.514989	0.674783	0.000135668	0.000580117	0.00261079	0.00110886	0.127858	0.130071	0.128964
284	(+)-Pinoresinol	Phenylpropanoids(苯丙素类)	C20H22O6	HGXBRUKMWQGOIE-AFHBHXEDSA-N	357.134	357.411	1.12723	[M-H]-	7.74461e-05	0.00359012	0.00179114	0.00181957	9.51302e-05	0.00525767	0.00506914	0.00347398	0.000965859	0.0146194	0.00668403	0.0074231	0.0222377	0.00923319	0.0227679	0.0180796	0.00891608	0.00832776	0.00862192
285	Venoterpine	Alkaloid(生物碱)	C9H11NO	IOIGOIPHPUCFOB-UHFFFAOYSA-N	150.091	60.7577	0.00937476	[M+H]+	0.00226974	0.00552748	0.00235334	0.00338352	0.00129328	0.00105222	0.00118637	0.00117729	0.00516172	0.000925115	0.00344166	0.00317616	0.00710796	0.00562444	0.00723443	0.00665561	0.0032553	0.00290739	0.00308135
286	Farrerol	Flavonoids(黄酮类)	C17H16O5	DYHOLQACRGJEHX-UHFFFAOYSA-N	299.104	418.422	37.7993	[M-H]-	0.00150168	0.00785398	0.000921602	0.00342575	0.000600852	0.00279442	0.00105112	0.00148213	0.00423487	0.0649475	0.0183203	0.0291676	0.010152	0.00290753	0.000108059	0.0043892	0.00545359	0.00527798	0.00536578
287	Isobutyl 4-hydroxybenzoate	Organic acids and derivatives(有机酸及其衍生物)	C11H14O3	XPJVKCRENWUEJH-UHFFFAOYSA-N	193.087	592.878	0.781558	[M-H]-	0.402615	0.441263	0.498629	0.447502	0.429307	0.325989	0.358282	0.371192	0.576051	0.630799	0.533176	0.580009	0.679055	0.631107	0.603681	0.637948	0.361772	0.415005	0.388389
288	(2R,3R)-3,5-dihydroxy-2-(4-hydroxyphenyl)-7-methoxy-2,3-dihydrochromen-4-one	Flavonoids(黄酮类)	C16H14O6	LZLGHWHSUZVUFZ-JKSUJKDBSA-N	303.086	398.134	0.224438	[M+H]+	1.69669e-06	0.0001354	5.22053e-05	6.31006e-05	5.88866e-05	5.65673e-05	2.58631e-05	4.71057e-05	0.00271232	0.0082046	0.000134085	0.00368367	1.80618e-06	1.71478e-06	1.81109e-06	1.77735e-06	0.000761749	0.00079551	0.000778629
289	Quercetin-3-O-galactoside	Flavonoids(黄酮类)	C21H20O12	OVSQVDMCBVZWGM-UHFFFAOYSA-N	463.088	345.011	0.37522	[M-H]-	0.00158226	0.00590114	0.00564454	0.00437598	0.303062	0.206165	0.271776	0.260335	0.0512115	0.165855	0.0157826	0.0776163	0.0305427	0.00415136	0.000108059	0.0116007	0.0680355	0.0687587	0.0683971
290	Momordin Ie	Lipids and lipid molecules(脂类和类脂分子)	C46H72O17	XQGKHFSVPNPHAB-UHFFFAOYSA-N	897.479	453.288	1.05461	[M+H]+	1.69669e-06	0.000720729	0.000490576	0.000404334	0.00121877	0.000731014	0.00096107	0.000970285	1.61809e-06	1.69526e-06	1.03744e-05	4.56259e-06	4.04396e-05	0.000471383	0.000109244	0.000207022	0.000221092	0.00027432	0.000247706
291	Jasmonic acid	Lipids and lipid molecules(脂类和类脂分子)	C12H18O3	ZNJFBWYDHIGLCU-HWKXXFMVSA-N	209.119	513.367	2.4722	[M-H]-	0.0111613	0.0134922	0.0241463	0.0162666	0.00884604	0.00603273	0.00455839	0.00647905	0.0521288	0.042491	0.0490921	0.047904	0.0996484	0.0656875	0.0498474	0.0717278	0.0244236	0.0262768	0.0253502
292	ent-16-Kauren-19-ol acetate	Lipids and lipid molecules(脂类和类脂分子)	C22H34O2	FNLMCLYZRZJKQZ-UHFFFAOYSA-N	331.266	677.318	9.66521	[M+H]+	0.00615648	0.0112292	0.00571852	0.00770139	0.00636375	0.00606565	0.00444406	0.00562449	0.000959314	0.00867477	0.0060915	0.00524186	0.000279971	0.00589851	0.00636483	0.00418111	0.00579566	0.00458056	0.00518811
293	suberosin	Phenylpropanoids(苯丙素类)	C15H16O3	RSZDAYHEZSRVHS-UHFFFAOYSA-N	262.144	787.713	0.347945	[M+NH4]+	0.00232207	0.00312222	0.00249974	0.00264801	0.00340558	0.00274233	0.00372874	0.00329221	0.00182461	0.00297482	0.00353264	0.00277736	0.00257819	0.0035335	0.0037003	0.00327066	0.00331536	0.0028609	0.00308813
294	Licorisoflavan A	Flavonoids(黄酮类)	C27H34O5	GDAAEAXMNLVRCZ-UHFFFAOYSA-N	439.244	278.741	0.296077	[M+H]+	0.0020615	0.00292184	0.00146659	0.00214998	2.18517e-06	1.63506e-06	1.63602e-06	1.81875e-06	1.61809e-06	1.69526e-06	2.04281e-05	7.9138e-06	0.000390325	0.0131526	0.000757865	0.00476693	0.000562202	0.000529587	0.000545895
295	1-Naphthalenecarboxylic acid, decahydro-5-[(3Z)-5-hydroxy-3-methyl-3-penten-1-yl]-1,4a-dimethyl-6-methylene-	Terpenoids(萜类)	C20H32O3	DOYKMKZYLAAOGH-UVTDQMKNSA-N	343.224	894.369	0.253773	[M+Na]+	0.000149555	0.000137157	0.000186171	0.000157628	0.000128079	0.000134476	0.000149218	0.000137258	0.00168502	0.00251207	0.0023652	0.00218743	0.000192963	0.000197885	0.000130087	0.000173645	0.000574316	0.000522455	0.000548386
296	Emetine hydrochloride	Alkaloid(生物碱)	C29H40N2O4.2HCl	JROGBPMEKVAPEH-GXGBFOEMSA-N	481.303	442.64	1.72211	[M+H]+	0.00163384	0.00033881	0.00139739	0.00112335	4.28447e-05	1.91113e-05	4.02006e-05	3.40522e-05	0.000534267	0.000117593	8.93164e-05	0.000247059	0.000270486	0.000332888	0.000101082	0.000234819	0.000292911	0.000398808	0.000345859
297	Acidissiminol epoxide	(Aromatic compound)芳香类化合物	C25H31NO4	QQKKFVXSQXUHPI-NBVRZTHBSA-N	410.235	658.549	0.586256	[M+H]+	1.69669e-06	2.27578e-06	1.61922e-06	1.8639e-06	0.00170507	0.000478176	0.00123867	0.00114064	0.00693695	0.00374714	1.64595e-06	0.00356191	0.00484105	0.0013669	0.00135173	0.00251989	0.00131231	0.000907227	0.00110977
298	Quinone	Organic oxygen compounds(有机氧化合物)	C6H4O2	AZQWKYJCGOJGHM-UHFFFAOYSA-N	109.028	37.2961	2.83299	[M+H]+	0.00355435	0.0064336	0.00606611	0.00535135	0.0148234	0.0127362	0.0103349	0.0126315	0.00723962	0.0138805	0.00741495	0.00951171	0.00790757	0.00804926	0.0179232	0.0112933	0.00655028	0.00671772	0.006634
299	Tuberoside	Lipids and lipid molecules(脂类和类脂分子)	C34H56O8	OHZYISZWOVEBCJ-BQYQJAHWSA-N	593.402	1080.27	1.0379	[M+H]+	1.69669e-06	2.27578e-06	7.18378e-05	2.52701e-05	2.18517e-06	1.63506e-06	3.32192e-05	1.23465e-05	0.00265814	0.0106495	9.40221e-05	0.00446721	1.80618e-06	1.71478e-06	1.81109e-06	1.77735e-06	0.000906991	0.000792277	0.000849634
300	Choline chloride	Others(其它类）	C5H14NO+	OEYIOHPDSNJKLS-UHFFFAOYSA-N	104.107	35.0773	2.00827	[M+]	1.26671	3.09908	2.02042	2.12874	2.45454	1.6702	1.67957	1.93477	1.69106	2.1536	1.77693	1.87386	1.15413	1.18306	0.957186	1.09813	1.57389	1.38275	1.47832
301	Ganoderic acid Ma	Lipids and lipid molecules(脂类和类脂分子)	C34H52O7	JBMVFHJFFZPAJI-NDENLUEZSA-N	573.38	1098.56	1.18666	[M+H]+	0.00410933	0.0114722	0.00704368	0.00754174	0.0100813	0.00822705	0.00752466	0.00861099	0.00608995	0.00920602	0.00827272	0.00785623	0.0112562	0.00864953	0.0080466	0.00931744	0.00687255	0.00883205	0.0078523
302	Flavonol base + 3O, O-Hex	Flavonoids(黄酮类)	C21H20O11	JPUKWEQWGBDDQB-UHFFFAOYSA-N	449.108	401.294	0.40144	[M+H]+	4.07241e-05	5.51174e-05	1.61922e-06	3.24869e-05	2.18517e-06	1.63506e-06	1.63602e-06	1.81875e-06	0.00133113	0.00346276	0.00139601	0.0020633	1.80618e-06	4.69674e-05	1.81109e-06	1.68616e-05	0.000340996	0.000365061	0.000353029
303	Canthaxanthin	Lipids and lipid molecules(脂类和类脂分子)	C40H52O2	FDSDTBUPSURDBL-DKLMTRRASA-N	565.406	1108.6	2.80142	[M+H]+	0.00163705	0.000725041	0.00072251	0.0010282	2.18517e-06	3.87761e-05	4.04178e-05	2.71263e-05	0.000632028	0.000559746	0.000655314	0.000615696	0.00297449	0.00245921	0.00252206	0.00265192	0.00109847	0.00109006	0.00109426
304	4-Methoxysalicylic acid	Phenols(酚类)	C8H8O4	MRIXVKKOHPQOFK-UHFFFAOYSA-N	167.035	345.827	0.554359	[M-H]-	0.00301246	0.00389212	0.00380381	0.00356946	0.0121937	0.012109	0.00970151	0.0113347	0.00427399	0.0038698	0.00392906	0.00402429	0.0135803	0.0127766	0.0140753	0.0134774	0.00765869	0.00673801	0.00719835
305	Ganoderic acid Mg	Lipids and lipid molecules(脂类和类脂分子)	C35H54O8	SSISLAMFCZQHEH-YBFXNURJSA-N	603.385	984.96	1.18202	[M+H]+	0.00588921	0.00550125	0.00147972	0.00429006	2.18517e-06	1.63506e-06	1.63602e-06	1.81875e-06	0.00608848	0.00500567	0.0107976	0.00729725	0.000160233	3.31763e-05	1.81109e-06	6.50736e-05	0.00297667	0.00254753	0.0027621
306	Loureirin A	Flavonoids(黄酮类)	C17H18O4	RSAIVLRELNGZEY-UHFFFAOYSA-N	287.125	449.426	1.11752	[M+H]+	4.13953e-05	0.000167172	0.000900768	0.000369778	8.43976e-05	0.000131203	0.000190867	0.000135489	0.0131688	0.01133	0.00688331	0.0104607	0.0071458	0.00349542	0.00816051	0.00626724	0.00452106	0.00550889	0.00501498
307	L-Glutamic acid	Amino acids(氨基酸类)	C5H9NO4	WHUUTDBJXJRKMK-VKHMYHEASA-N	148.06	310.994	2.32509	[M+H]+	0.000718157	0.000943187	0.00149786	0.00105307	0.00331933	0.0030541	0.00433503	0.00356949	0.000262518	0.000217167	0.000144544	0.000208076	0.0005167	0.000772921	0.00171116	0.00100026	0.00111317	0.00111226	0.00111271
308	SUCCINATE	Organic acids and derivatives(有机酸及其衍生物)	C4H6O4	KDYFGRWQOYBRFD-UHFFFAOYSA-N	117.019	38.2845	3.35119	[M-H]-	1.43413	1.98707	3.81549	2.41223	0.329987	0.247586	0.318138	0.29857	3.71036	7.09207	3.29464	4.69903	2.46386	1.32106	1.67806	1.82099	1.58123	1.38075	1.48099
309	Floribundine	Alkaloid(生物碱)	C18H19NO2	AKXOIHNFHOEPHN-UHFFFAOYSA-N	282.146	1461.68	1.30558	[M+H]+	0.00615687	0.0114724	0.00879396	0.00880773	0.0115499	0.0022291	0.00853458	0.00743784	0.00645188	0.00531884	0.00905498	0.0069419	0.00398402	0.0111463	0.0103239	0.00848475	0.00714217	0.0059952	0.00656869
310	2-Phenylethanol	Others(其它类）	C8H10O	WRMNZCZEMHIOCP-UHFFFAOYSA-N	105.07	125.891	1.46816	[M+H-H2O]+	0.00369078	0.00496925	0.00499923	0.00455308	0.0231965	0.0192129	0.0133197	0.0185764	0.00350403	0.00323829	0.00328346	0.00334192	0.0378106	0.018276	0.0239002	0.0266623	0.0129578	0.0126763	0.0128171
311	Adenosine monophosphate	Alkaloid(生物碱)	C10H14N5O7P	UDMBCSSLTHHNCD-KQYNXXCUSA-N	346.056	42.9241	3.05359	[M-H]-	0.00850979	0.205329	0.154403	0.122748	0.0455271	0.0351011	0.0186758	0.0331013	0.0444849	0.0467916	0.019042	0.0367728	0.00485141	0.00365175	0.0145887	0.00769729	0.0268615	0.024099	0.0254803
312	Hesperetin	Flavonoids(黄酮类)	C16H14O6	AIONOLUJZLIMTK-AWEZNQCLSA-N	301.071	510.246	2.2889	[M-H]-	0.0018862	0.00111451	0.00649482	0.00316518	0.00120062	0.00118518	7.86714e-05	0.000821489	0.245799	0.372817	0.0405642	0.219727	0.00417462	0.00011992	0.000108059	0.00146753	0.0377537	0.0366878	0.0372207
313	Trigoneoside XIb	Lipids and lipid molecules(脂类和类脂分子)	C44H74O19	RLAUJYFETVMGAO-UHFFFAOYSA-N	907.479	447.998	1.96202	[M+H]+	1.69669e-06	2.27578e-06	1.61922e-06	1.8639e-06	0.00361753	0.00231	0.0031542	0.00302724	1.29601e-05	1.69526e-06	1.64595e-06	5.43378e-06	0.000914655	0.000722461	0.00179216	0.00114309	0.000556538	0.000563436	0.000559987
314	trans-Caffeic acid	Phenylpropanoids(苯丙素类)	C9H8O4	QAIPRVGONGVQAS-UHFFFAOYSA-N	179.039	1339.12	15.1591	[M-H]-	0.578115	0.256547	1.30865	0.714438	0.758262	0.08268	0.306912	0.382618	0.46699	0.0821511	0.174544	0.241228	0.450813	0.159512	0.0764979	0.228941	0.308706	0.260054	0.28438
315	Jatrorrhizine	Alkaloid(生物碱)	C20H20NO4+	MXTLAHSTUOXGQF-UHFFFAOYSA-O	338.139	409.918	1.46747	[M+]	1.69669e-06	0.000214076	1.20256e-05	7.59328e-05	2.18517e-06	1.63506e-06	1.63602e-06	1.81875e-06	0.00375769	0.0040173	0.00170042	0.00315847	1.80618e-06	1.71478e-06	1.81109e-06	1.77735e-06	0.000695149	0.000527457	0.000611303
316	Threonine	Amino acids(氨基酸类)	C4H9NO3	AYFVYJQAPQTCCC-GBXIJSLDSA-N	120.065	36.5183	2.2863	[M+H]+	0.00892427	0.0478567	0.036133	0.0309713	0.0345286	0.0289762	0.0249129	0.0294726	0.0330255	0.0277871	0.0469467	0.0359198	0.033852	0.0271842	0.0285657	0.0298673	0.028223	0.0280487	0.0281358
317	(E)-3-(4-hydroxy-3-methoxyphenyl)prop-2-enoic acid	Organic acids and derivatives(有机酸及其衍生物)	C10H10O4	KSEBMYQBYZTDHS-UHFFFAOYSA-N	193.051	170.743	1.92046	[M-H]-	0.0217224	0.0636112	0.0871197	0.0574844	0.0208287	0.0160623	0.0162501	0.0177137	6.853	11.8121	2.24325	6.96947	0.116489	0.0647068	0.068005	0.083067	1.44932	1.53979	1.49455
318	Proline betaine	Organic acids and derivatives(有机酸及其衍生物)	C7H13NO2	CMUNUTVVOOHQPW-LURJTMIESA-N	144.102	56.7766	2.3749	[M+H]+	0.00680847	0.0120894	0.0105332	0.00981035	0.0088731	0.0060783	0.00774776	0.00756639	0.0144348	0.0348098	0.0158146	0.0216864	0.0120027	0.00401052	0.0121269	0.00938005	0.00864207	0.0105644	0.00960323
319	3-Dehydrosphinganine	Organic oxygen compounds(有机氧化合物)	C18H37NO2	KBUNOSOGGAARKZ-KRWDZBQOSA-N	300.289	768.312	3.45197	[M+H]+	0.00444025	0.0107574	0.00967736	0.00829166	0.00282949	0.000861702	0.0863636	0.0300183	0.0058037	0.00234214	0.00269448	0.00361344	0.000964949	0.00134244	0.000468533	0.000925308	0.0112007	0.00993132	0.010566
320	L-Lysine	Amino acids(氨基酸类)	C6H14N2O2	KDXKERNSBIXSRK-YFKPBYRVSA-N	147.113	31.7717	1.72156	[M+H]+	0.0318094	0.0462461	0.0330993	0.0370516	0.0168468	0.0115404	0.0134998	0.0139623	0.019694	0.0200406	0.0247895	0.021508	0.0478804	0.0481943	0.0435513	0.046542	0.0275827	0.0274102	0.0274964
321	Trigoneoside Xb	Terpenoids(萜类)	C45H76O19	WROHFEWGWYQNPP-UHFFFAOYSA-N	921.502	410.649	0.0415886	[M+H]+	1.69669e-06	2.27578e-06	1.61922e-06	1.8639e-06	0.0113008	0.00934508	0.0109465	0.0105308	1.61809e-06	1.69526e-06	1.64595e-06	1.6531e-06	0.000279524	0.000102241	8.33951e-05	0.000155053	0.00233634	0.00213743	0.00223689
322	Caffeic Acid	Phenylpropanoids(苯丙素类)	C9H8O4	QAIPRVGONGVQAS-DUXPYHPUSA-N	179.035	209.806	0.117159	[M-H]-	0.051998	0.0816922	0.160199	0.0979631	0.31799	0.493959	0.412411	0.40812	0.350437	0.489715	0.285299	0.37515	0.262522	0.0495082	0.000108059	0.104046	0.210274	0.200151	0.205212
323	Undecylenic acid	Lipids and lipid molecules(脂类和类脂分子)	C11H20O2	FRPZMMHWLSIFAZ-UHFFFAOYSA-N	183.139	544.175	0.54438	[M-H]-	0.221113	0.407423	0.853518	0.494018	0.163748	0.0775976	0.0815758	0.10764	1.23121	0.401832	0.418807	0.683949	0.164007	0.105533	0.0879214	0.119154	0.266369	0.296117	0.281243
324	Chikusetsusaponin IV	Terpenoids(萜类)	C47H74O18	KQSFNXMDCOFFGW-UHFFFAOYNA-N	925.483	881.247	0.187122	[M-H]-	7.74461e-05	0.0015411	9.78861e-05	0.000572143	0.101222	0.0291599	0.019243	0.049875	0.00417668	0.000117036	0.00900783	0.00443385	0.027449	0.0101151	0.00390809	0.013824	0.006678	0.00810333	0.00739067
325	Melilotocarpan C	Others(其它类）	C18H18O6	ITMVICNONDPRSU-UHFFFAOYSA-N	331.116	538.817	2.62783	[M+H]+	1.69669e-06	3.64229e-05	1.61922e-06	1.32463e-05	0.00051009	0.000618043	0.000912038	0.000680057	0.000131963	0.000332267	8.37419e-05	0.000182657	0.000365403	0.000346851	0.00120704	0.000639764	0.000216974	0.000247036	0.000232005
326	Quercetin	Flavonoids(黄酮类)	C15H10O7	REFJWTPEDVJJIY-UHFFFAOYSA-N	301.035	450.821	0.925657	[M-H]-	0.00187157	0.00437388	0.00540389	0.00388311	0.0553958	0.0599478	0.0936068	0.0696501	0.0124211	0.0262766	0.0155658	0.0180878	0.00730789	0.00125845	0.0165878	0.00838471	0.0226029	0.0233042	0.0229536
327	Iristectorigenin B	Flavonoids(黄酮类)	C17H14O7	CCRPIWFQMLICCY-UHFFFAOYSA-N	329.067	510.536	1.08534	[M-H]-	0.000351471	0.000101144	9.78861e-05	0.000183501	0.00371936	0.00289858	0.00298374	0.00320056	0.174243	0.415574	0.0686189	0.219479	0.00516974	0.00123	0.00177996	0.00272657	0.0377483	0.0397016	0.038725
328	Pimelic acid	Others(其它类）	C7H12O4	WLJVNTCWHIRURA-UHFFFAOYSA-N	159.066	214.882	1.34215	[M-H]-	0.163637	0.408648	0.339632	0.303972	0.0601072	0.0689755	0.0552415	0.0614414	0.254571	0.206635	0.205927	0.222378	0.171374	0.16825	0.170086	0.169903	0.150175	0.159573	0.154874
329	1,28-Dicaffeoyloctacosanediol	Organic acids and derivatives(有机酸及其衍生物)	C46H70O8	IXOGPOOZKLHKNF-BNRZXNFUSA-N	751.514	1138.74	1.4009	[M+H]+	0.000297727	0.00118266	0.000995924	0.000825438	0.00166095	0.00134232	0.00124615	0.00141648	0.00389283	0.00848505	0.00199143	0.00478977	0.0191969	0.00965881	0.0114731	0.0134429	0.00321193	0.00329824	0.00325508
330	Chinenoside III	Terpenoids(萜类)	C44H70O18	ZKCRBHUUXPULDX-UHFFFAOYSA-N	887.464	435.622	0.559439	[M+H]+	1.69669e-06	2.27578e-06	1.61922e-06	1.8639e-06	0.00640258	0.00393204	0.00471173	0.00501545	1.61809e-06	1.69526e-06	1.64595e-06	1.6531e-06	1.80618e-06	1.71478e-06	1.81109e-06	1.77735e-06	0.000986728	0.00103119	0.00100896
331	Gentianine	Alkaloid(生物碱)	C10H9NO2	DFNZYFAJQPLJFI-UHFFFAOYSA-N	176.071	318.9	3.0121	[M+H]+	0.000294255	0.000516272	0.000185339	0.000331956	0.000676021	0.000469433	0.000317883	0.000487779	0.00159319	0.00749904	0.000759194	0.00328381	0.000160463	9.39605e-05	0.000246239	0.000166888	0.00128556	0.00149404	0.0013898
332	Solasonine	Alkaloid(生物碱)	C45H73NO16	QCTMYNGDIBTNSK-XEAAVONHSA-N	906.478	448.067	1.33878	[M+Na]+	1.69669e-06	2.27578e-06	1.61922e-06	1.8639e-06	0.00762017	0.00481179	0.00677947	0.00640381	1.61809e-06	1.72066e-05	1.64595e-06	6.82354e-06	0.000141983	0.000406376	0.000261219	0.000269859	0.000779187	0.000809034	0.000794111
333	3,4-Dihydroxy-2-hydroxymethyl-1-pyrrolidinepropanamide	Organic heterocyclic compounds（有机杂环化合物 ）	C8H16N2O4	ARJIGPTXXUGWDZ-UHFFFAOYSA-N	205.119	1503.9	0.539532	[M+H]+	0.00216652	0.00622042	0.00494916	0.00444536	0.00614195	0.00467751	0.0065698	0.00579642	0.00383168	0.00569589	0.00616057	0.00522938	0.00424249	0.00600888	0.00507531	0.0051089	0.00519594	0.00434847	0.0047722
334	beta1-Tomatidine	Lipids and lipid molecules(脂类和类脂分子)	C45H75NO17	DMUPZSDWJVULSC-UHFFFAOYSA-N	902.519	840.551	1.18166	[M+H]+	2.14493e-05	0.000422279	0.000245115	0.000229614	0.000267249	0.000250745	1.84701e-05	0.000178821	0.000101694	1.69526e-06	0.000137871	8.042e-05	5.59347e-05	1.71478e-06	5.81699e-05	3.86064e-05	0.000215132	0.000168033	0.000191582
335	Viridiflorine	Alkaloid(生物碱)	C15H27NO4	BWQSLRZZOVFVHJ-UHFFFAOYSA-N	286.201	257.448	1.25439	[M+H]+	0.0849564	0.0526909	0.074841	0.0708294	0.000444174	0.000273039	0.000169091	0.000295435	0.000247804	1.69526e-06	0.000245376	0.000164958	0.0185704	0.0248758	0.0316163	0.0250208	0.0245849	0.0238289	0.0242069
336	28-Homobrassinolide	Lipids and lipid molecules(脂类和类脂分子)	C29H50O6	HJIKODJJEORHMZ-UHFFFAOYSA-N	495.365	1043.11	6.15917	[M+H]+	0.0380688	0.0109361	0.00135586	0.0167869	0.00277536	0.00306016	0.00182668	0.00255407	0.0190099	0.00308928	0.0382065	0.0201019	0.00596525	0.00470367	0.00190227	0.0041904	0.0113519	0.0116315	0.0114917
337	2-(Methoxycarbonyl)-5-methyl-2,4-bis(3-methyl-2-butenyl)-6-(2-methyl-1-oxopropyl)-5-(4-methyl-3-pentenyl)cyclohexanone	Terpenoids(萜类)	C29H46O4	QVUJYADKXQKJHK-UHFFFAOYSA-N	459.344	1067.38	0.0215636	[M+H]+	1.69669e-06	4.68411e-05	1.61922e-06	1.6719e-05	0.00289241	0.00315218	0.00269118	0.00291192	1.61809e-06	1.69526e-06	1.64595e-06	1.6531e-06	0.000615519	0.000577444	0.000560519	0.000584494	0.000628299	0.000667461	0.00064788
338	N1,N10-Dicoumaroylspermidine	Organic acids and derivatives(有机酸及其衍生物)	C25H31N3O4	QYBCBMVQSCJMSA-VOMDNODZSA-N	438.242	475.819	7.82127	[M+H]+	0.000438908	0.000257523	0.00066707	0.0004545	0.00232415	0.00267518	0.00253926	0.00251286	0.000883771	0.00320675	0.00254504	0.00221185	0.00124338	0.00129232	0.00137052	0.00130207	0.00132433	0.00128413	0.00130423
339	Capsicoside C3	Lipids and lipid molecules(脂类和类脂分子)	C44H70O17	OKFUWWZDPLSBLG-UHFFFAOYSA-N	871.466	807.466	0.238094	[M+H]+	0.0015278	0.00148558	0.000850768	0.00128805	2.18517e-06	6.09001e-05	1.63602e-06	2.15738e-05	0.00309211	0.000536016	0.00352889	0.00238567	1.80618e-06	0.000150336	1.81109e-06	5.13179e-05	0.00101005	0.000977356	0.000993705
340	1-methyl-2-tridecylquinolin-4-one	Alkaloid(生物碱)	C23H35NO	DWHCRAGHDDLXEM-UHFFFAOYSA-N	342.336	1028.71	0.972762	[M+H]+	0.00735361	0.0103988	0.020806	0.0128528	0.00882331	0.0144346	0.0082414	0.0104998	0.00657973	0.010241	0.0111751	0.00933193	0.0119341	0.0280917	0.0166996	0.0189085	0.0114972	0.01372	0.0126086
341	Erucamide	Organic acids and derivatives(有机酸及其衍生物)	C22H43NO	UAUDZVJPLUQNMU-KTKRTIGZSA-N	338.341	1016.05	0.166899	[M+H]+	0.0306225	0.0461941	0.0603654	0.0457273	0.0261219	0.0666682	0.0490332	0.0472744	0.0102391	0.0822279	0.0648379	0.052435	0.0371841	0.0363367	0.031168	0.0348962	0.0531969	0.0502999	0.0517484
342	4-Hydroxycinnamoylagmatine	Organic acids and derivatives(有机酸及其衍生物)	C14H20N4O2	AKIHYQWCLCDMMI-VMPITWQZSA-N	277.166	172.154	1.63912	[M+H]+	0.0109507	0.00589559	0.0150288	0.010625	8.06633e-05	3.66922e-05	6.56265e-05	6.0994e-05	1.61809e-06	1.69526e-06	0.000214607	7.26401e-05	0.101088	0.0527035	0.0267261	0.0601727	0.0209935	0.0193952	0.0201944
343	6-Gingerol	Phenols(酚类)	C17H26O4	NLDDIKRKFXEWBK-AWEZNQCLSA-N	293.176	641.36	0.850695	[M-H]-	1.03989	1.9605	2.00587	1.66875	1.34676	1.02586	1.4815	1.28471	1.50499	1.94972	2.29973	1.91815	2.68162	2.77817	1.73464	2.39814	0.757478	0.844935	0.801207
344	5,7-dihydroxy-2-(4-hydroxyphenyl)-8-[3,4,5-trihydroxy-6-(hydroxymethyl)oxan-2-yl]-6-(3,4,5-trihydroxyoxan-2-yl)chromen-4-one	Flavonoids(黄酮类)	C26H28O14	OVMFOVNOXASTPA-UHFFFAOYSA-N	587.137	305.671	0.384773	[M+Na]+	0.00787878	0.00994494	0.014456	0.0107599	0.0031976	0.00245716	0.00320552	0.00295343	0.132007	0.0470507	0.0927632	0.0906072	0.00248937	0.00234127	0.00516645	0.00333236	0.0476982	0.0506518	0.049175
345	L-Tryptophan	Organic heterocyclic compounds（有机杂环化合物 ）	C11H12N2O2	QIVBCDIJIAJPQS-VIFPVBQESA-N	205.097	111.291	0.805661	[M+H]+	0.00157001	0.00277032	0.000191023	0.00151045	0.0513722	0.04561	0.0374355	0.0448059	0.00119116	0.00119845	0.00021503	0.000868214	0.0157353	0.0159868	0.0112088	0.0143103	0.0131336	0.0160577	0.0145957
346	Stearidonic acid	Lipids and lipid molecules(脂类和类脂分子)	C18H28O2	JIWBIWFOSCKQMA-LTKCOYKYSA-N	275.201	729.544	0.956397	[M-H]-	0.732049	1.55009	2.41365	1.56526	0.145712	0.207485	0.118049	0.157082	5.96542	7.75576	2.76271	5.49463	0.23373	0.0867201	0.0991122	0.139854	1.47371	1.6207	1.54721
347	Ergostane-3,6-dione	Lipids and lipid molecules(脂类和类脂分子)	C28H46O2	VETZNBAGZJYCQT-UHFFFAOYSA-N	415.357	1112.98	1.18347	[M+H]+	0.0326029	0.0103146	0.00634977	0.0164224	0.0090219	0.0114741	0.00447137	0.00832246	0.0135066	0.00394806	0.0111	0.00951822	0.00321299	0.00153856	0.00204111	0.00226422	0.00933159	0.00924784	0.00928971
348	(+/-)-Jasmonic acid	Lipids and lipid molecules(脂类和类脂分子)	C12H18O3	ZNJFBWYDHIGLCU-UHFFFAOYSA-N	209.118	564.462	2.19513	[M-H]-	0.0448567	0.0268662	0.0130035	0.0282421	0.00590935	0.0101211	0.00393236	0.00665427	0.088793	0.187405	0.0465038	0.107567	0.00382697	0.00258442	0.00172724	0.00271288	0.0314818	0.0311835	0.0313326
349	(E)-6-Methyl-6-(5-methyl-2-furanyl)-3-hepten-2-one	Organic heterocyclic compounds（有机杂环化合物 ）	C13H18O2	FBIJIFHUILHPFS-AATRIKPKSA-N	207.138	608.821	1.43029	[M+H]+	0.000715919	0.000347374	0.000389897	0.000484397	0.000291593	0.000324529	0.000164972	0.000260365	0.00230648	0.00321756	0.00129606	0.00227337	3.4617e-05	9.54375e-05	5.67123e-05	6.22556e-05	0.000632662	0.000499649	0.000566155
350	Tetramethylpyrazine	Alkaloid(生物碱)	C8H12N2	FINHMKGKINIASC-UHFFFAOYSA-N	137.107	178.985	2.29958	[M+H]+	0.00316855	0.00378971	0.0122561	0.0064048	0.00370508	0.00192367	0.000882939	0.00217056	0.0250473	0.0745508	0.0231125	0.0409035	0.00332608	0.00309017	0.00295314	0.00312313	0.0124362	0.0119124	0.0121743
351	Tacrolimus	Terpenoids(萜类)	C44H69NO12	QJJXYPPXXYFBGM-LFZNUXCKSA-N	826.466	372.356	0.0171008	[M+Na]+	2.33755e-05	2.27578e-06	1.61922e-06	9.09017e-06	0.00612714	0.00392998	0.00426508	0.00477407	1.61809e-06	1.69526e-06	1.64595e-06	1.6531e-06	0.00161805	0.00501566	0.00173443	0.00278938	0.00208872	0.00131994	0.00170433
352	Tropic acid	Others(其它类）	C9H10O3	JACRWUWPXAESPB-UHFFFAOYSA-N	165.056	177.236	0.80785	[M-H]-	0.00999212	0.0097259	0.019065	0.0129277	0.0139828	0.0120902	0.0180027	0.0146919	0.198413	0.234963	0.068846	0.167407	0.197222	0.109429	0.175914	0.160855	0.0810696	0.0919781	0.0865238
353	2,6-Di-tert-butyl-4-ethylphenol	(Aromatic compound)芳香类化合物	C16H26O	BVUXDWXKPROUDO-UHFFFAOYSA-N	235.206	691.692	1.20562	[M+H]+	0.00247396	0.00367715	0.00271955	0.00295689	0.00418601	0.00424772	0.00350278	0.00397884	0.00327913	0.00406823	0.000914417	0.00275393	0.00257342	0.00243826	0.00238796	0.00246654	0.00299234	0.00287048	0.00293141
354	3-[(Carboxycarbonyl)amino]-L-alanine	Alkaloid(生物碱)	C5H8N2O5	NEEQFPMRODQIKX-REOHCLBHSA-N	174.956	30.6594	1.32792	[M-H]-	0.0841349	0.0955884	0.0894978	0.0897404	0.104485	0.0999595	0.0587835	0.0877426	0.101301	0.0719387	0.0728263	0.0820221	0.0955389	0.168541	0.135326	0.133135	0.0718019	0.0752149	0.0735084
355	Capsianoside VI	Lipids and lipid molecules(脂类和类脂分子)	C44H74O20	WZQKUYVRQLGXCB-PRMGPUFCSA-N	923.485	374.319	0.850476	[M+H]+	0.000179259	0.000240521	6.94137e-05	0.000163065	0.268417	0.174362	0.181286	0.208022	0.00033766	0.000171436	0.000439819	0.000316305	0.0405769	0.0430132	0.0368425	0.0401442	0.0579548	0.0594731	0.058714
356	3-Formyl-4-hydroxy-2H-pyran	Organic heterocyclic compounds（有机杂环化合物 ）	C6H6O3	ZNUNRMPPGAAKKR-UHFFFAOYSA-N	127.039	1749.99	1.2316	[M+H]+	0.0185016	0.0258018	0.022469	0.0222575	0.0276816	0.0140488	0.0269819	0.0229041	0.039188	0.064503	0.0265437	0.0434116	0.0312012	0.0397574	0.028139	0.0330325	0.0216195	0.0212236	0.0214215
357	Brassicasterol	Lipids and lipid molecules(脂类和类脂分子)	C28H46O	OILXMJHPFNGGTO-SDMVIZLASA-N	381.351	1039.97	0.133764	[M+H]+	0.00732395	0.00443659	0.00280263	0.00485439	0.00650922	0.0067291	0.00310412	0.00544748	0.00394144	0.00119657	0.00327829	0.00280543	0.00352014	0.00220864	0.00200259	0.00257712	0.00367524	0.00309879	0.00338701
358	2,4,6-trihydroxy-5-[1-(4-hydroxy-1,1,4,7-tetramethyl-1a,2,3,4a,5,6,7a,7b-octahydrocyclopropa[h]azulen-7-yl)-3-methylbutyl]benzene-1,3-dicarbaldehyde	Terpenoids(萜类)	C28H40O6	IBLPTYJTKWQCDX-UHFFFAOYSA-N	473.283	78.2833	5.19977	[M+H]+	0.0040255	0.00820279	0.000147874	0.00412539	0.00131002	0.00127833	0.000620793	0.00106971	1.61809e-06	1.69526e-06	1.64595e-06	1.6531e-06	0.0285696	0.0167214	0.0277241	0.0243384	0.00582172	0.00645013	0.00613592
359	1-Methylguanine	Amino acids(氨基酸类)	C6H7N5O	RFLVMTUMFYRZCB-UHFFFAOYSA-N	166.072	56.2504	1.27653	[M+H]+	0.00660409	0.0106223	0.00765398	0.00829345	0.00100335	0.000827011	0.00109308	0.000974482	0.00270663	0.0019627	0.00254668	0.00240534	0.0123956	0.00548473	0.0167762	0.0115522	0.00719641	0.00652061	0.00685851
360	Heteratisine	Alkaloid(生物碱)	C22H33NO5	YPSAOPXJHSESSR-MMOBYWJYSA-N	392.24	517.56	0.378044	[M+H]+	0.000790935	0.000740428	0.000784652	0.000772005	7.68934e-05	0.000108968	2.99079e-05	7.19231e-05	0.000115081	0.000386417	0.000693031	0.000398177	3.24524e-05	1.42026e-05	1.81109e-06	1.61553e-05	0.000145386	0.000185375	0.000165381
361	Isolinderanolide	Organic heterocyclic compounds（有机杂环化合物 ）	C21H36O3	HFEZVKMFKXUREP-ZPHPHTNESA-N	337.273	904.13	1.33362	[M+H]+	0.0708246	0.108961	0.108182	0.0959893	0.0292335	0.0230196	0.0319984	0.0280838	0.123575	0.132153	0.132879	0.129536	0.0455333	0.0517673	0.0382272	0.0451759	0.0803704	0.0746476	0.077509
362	dihydroferulic acid	Others(其它类）	C10H12O4	BOLQJTPHPSDZHR-UHFFFAOYSA-N	195.067	201.708	3.0898	[M-H]-	0.00104827	0.000101144	9.78861e-05	0.000415766	0.0201164	0.0143421	0.0186028	0.0176871	0.462043	0.589635	0.207212	0.41963	0.109682	0.0552024	0.0446212	0.0698352	0.0696067	0.0835487	0.0765777
363	Nardosinone	Terpenoids(萜类)	C15H22O3	KXGHHSIMRWPVQM-JWFUOXDNSA-N	251.161	564.572	2.13925	[M+H]+	0.000194241	0.000787393	0.000473781	0.000485139	0.00801561	0.00720383	0.00904115	0.00808686	0.000425903	0.000652541	0.000439393	0.000505946	0.000429428	0.000305405	0.000400556	0.000378463	0.00153564	0.00172808	0.00163186
364	beta-Kessyl ketone	Lipids and lipid molecules(脂类和类脂分子)	C15H24O2	CSLBUZGPLRECOR-UHFFFAOYSA-N	237.185	913.323	0.928816	[M+H]+	0.00172953	0.00206191	0.00146493	0.00175212	0.000384572	0.0010899	0.000753416	0.000742628	0.00326811	0.00384237	0.00471689	0.00394246	0.000541667	0.000557633	0.000356075	0.000485125	0.00106148	0.00154672	0.0013041
365	Pinoresinol 4-O-glucoside	Phenylpropanoids(苯丙素类)	C26H32O11	QLJNETOQFQXTLI-WMYFGKAISA-N	519.187	379.895	0.186288	[M-H]-	0.00641675	0.0210131	0.0114034	0.0129444	1.19579	0.778113	1.12461	1.03284	0.386717	0.995335	0.242696	0.541582	9.73123	9.69033	6.66691	8.69616	2.03625	2.18347	2.10986
366	Uridine	Amino acids(氨基酸类)	C9H12N2O6	DRTQHJPVMGBUCF-XVFCMESISA-N	243.062	48.592	1.41203	[M-H]-	1.08655	1.09233	1.00157	1.06015	0.0851186	0.092968	0.0835174	0.0872013	1.10496	0.974068	1.13043	1.06982	0.673717	0.282324	0.215479	0.390507	0.502406	0.472159	0.487283
367	4-AMINOBENZOIC ACID	Others(其它类）	C7H7NO2	ALYNCZNDIQEVRV-UHFFFAOYSA-N	138.055	60.8856	1.74591	[M+H]+	0.00517728	0.00625109	0.00513882	0.0055224	0.00750468	0.00490472	0.00607358	0.006161	0.0056652	0.00546424	0.00451765	0.0052157	0.0198295	0.0261084	0.0184055	0.0214478	0.00784217	0.00709873	0.00747045
368	Herculin	Lipids and lipid molecules(脂类和类脂分子)	C16H29NO	JNPRQUIWDVDHIT-GYIPPJPDSA-N	252.24	829.147	31.2346	[M+H]+	0.000476705	0.000542449	0.000195834	0.000404996	0.000394728	0.000871333	0.000198641	0.000488234	0.000529115	0.000177724	0.000229288	0.000312042	0.00055684	6.47526e-05	0.000936721	0.000519438	0.000344964	0.000227349	0.000286157
369	3-ethenyl-4-[2-(3,4,5-trihydroxybenzoyl)oxyethyl]-2-[3,4,5-trihydroxy-6-(hydroxymethyl)oxan-2-yl]oxy-3,4-dihydro-2H-pyran-5-carboxylic acid	Others(其它类）	C23H28O14	UGWAFWFSLCHCJD-UHFFFAOYSA-N	527.143	111.612	1.30093	[M-H]-	0.00189141	0.00132381	9.78861e-05	0.00110437	0.0470021	0.0305833	0.0303692	0.0359849	0.00010699	0.000117036	9.59267e-05	0.000106651	0.124777	0.040232	0.0297431	0.0649175	0.0172187	0.0166329	0.0169258
370	Kaempferol-3-O-glucoside-7-O-rhamnoside	Flavonoids(黄酮类)	C27H30O15	JYXSWDCPHRTYGU-UHFFFAOYNA-N	593.153	364.984	1.14818	[M-H]-	0.0341915	0.092898	0.118397	0.0818288	9.51302e-05	0.0320358	7.86714e-05	0.0107365	2.14908	1.50324	0.608124	1.42015	0.487245	0.453834	0.642694	0.527924	0.35541	0.390454	0.372932
371	L-Isoleucine	Amino acids(氨基酸类)	C6H13NO2	AGPKZVBTJJNPAG-WHFBIAKZSA-N	130.088	55.2379	3.99516	[M-H]-	2.53754	2.71817	3.30838	2.8547	0.167744	0.177779	0.133721	0.159748	4.9475	7.68481	4.36031	5.6642	4.68843	2.29525	2.82649	3.27006	2.41723	2.24994	2.33358
372	Solasodine base + 2H, O-Hex-Hex-Hex-Pen	Terpenoids(萜类)	C50H83NO21	REJLGAUYTKNVJM-UHFFFAOYSA-N	1078.54	431.369	2.69605	[M+HCOO]-	7.74461e-05	0.000469549	9.78861e-05	0.000214961	0.0995406	0.0978966	0.112913	0.10345	0.00010699	0.000117036	9.59267e-05	0.000106651	0.0497869	0.0661131	0.0273487	0.0477496	0.0311595	0.034492	0.0328258
373	cis-[8]-Shogaol	(Aromatic compound)芳香类化合物	C19H28O3	LGZSMXJRMTYABD-MDZDMXLPSA-N	303.197	908.557	0.0392114	[M-H]-	0.0059464	0.00775491	0.0366652	0.0167889	0.0264729	0.0207429	0.0376927	0.0283028	0.0210785	0.0714669	0.00566645	0.0327373	0.00287809	0.00760619	0.00236378	0.00428269	0.0102858	0.0121874	0.0112366
374	Melibiose	Organic oxygen compounds(有机氧化合物)	C12H22O11	DLRVVLDZNNYCBX-ABXHMFFYSA-N	377.08	332.314	1.55758	[M+Cl]-	0.0239188	0.0665502	0.00107703	0.0305153	0.0193709	0.0125556	0.0186521	0.0168595	0.00010699	0.046352	9.59267e-05	0.0155183	0.264774	0.158092	0.189293	0.204053	0.0421779	0.0613045	0.0517412
375	Glyceric acid	Organic oxygen compounds(有机氧化合物)	C3H6O4	RBNPOMFGQQGHHO-UWTATZPHSA-N	105.019	36.4055	3.91735	[M-H]-	0.314983	0.707604	1.66175	0.894781	0.179514	0.188924	0.158661	0.1757	2.25239	2.11738	1.72385	2.03121	0.545055	0.278454	0.177883	0.333797	0.501641	0.47819	0.489916
376	Medicagenic acid 3-O-b-D-glucuronide 28-O-[b-D-xylosyl-(1->4)-a-L-rhamnosyl-(1->2)-a-L-arabinosyl] ester	Lipids and lipid molecules(脂类和类脂分子)	C52H80O24	RPWKGRUCXRZSSG-UHFFFAOYSA-N	1089.51	438.556	3.08515	[M+H]+	1.69669e-06	1.89415e-05	1.24051e-05	1.10144e-05	0.000536261	0.000188431	0.000295974	0.000340222	1.61809e-06	1.69526e-06	1.64595e-06	1.6531e-06	0.000299343	0.00186871	7.63009e-05	0.000748116	0.000261116	0.000239202	0.000250159
377	4-Ipomeanol	Organic oxygen compounds(有机氧化合物)	C9H12O3	RJYQLMILDVERHH-UHFFFAOYSA-N	167.072	422.202	3.54651	[M-H]-	0.0294684	0.0206815	0.0145623	0.0215707	0.00144437	0.000863542	0.000914837	0.00107425	0.0316514	0.0159107	0.0425529	0.0300383	0.000593376	0.00011992	0.00131882	0.000677373	0.0120176	0.0119133	0.0119654
378	DIMETHYLCAFFEIC ACID	Phenylpropanoids(苯丙素类)	C11H12O4	HJBWJAPEBGSQPR-GQCTYLIASA-N	209.081	392.851	1.05689	[M+H]+	0.000343497	0.00449538	0.000618779	0.00181922	0.000172114	0.000247691	0.000504734	0.00030818	0.00104678	0.00121004	0.000144058	0.000800291	0.00508614	0.00236849	0.00707834	0.00484432	0.00240935	0.00204079	0.00222507
379	1-methyl-2-undecylquinolin-4-one	Alkaloid(生物碱)	C21H31NO	ZLIHBZFNMQLPOT-UHFFFAOYSA-N	314.248	614.81	1.00272	[M+H]+	0.0056246	0.00112454	0.00118277	0.00264397	0.0132518	0.00725029	0.00922619	0.00990943	0.00437399	0.00101417	0.000291714	0.00189329	0.00839632	0.00365497	0.0105628	0.00753803	0.00427183	0.00419164	0.00423174
380	[3,4,5-trihydroxy-6-(hydroxymethyl)oxan-2-yl] 10-[3-hydroxy-6-(hydroxymethyl)-5-(3,4,5-trihydroxy-6-methyloxan-2-yl)oxy-4-(3,4,5-trihydroxyoxan-2-yl)oxyoxan-2-yl]oxy-6a,6b,9,9,12a-pentamethyl-2-methylidene-1,3,4,5,6,6a,7,8,8a,10,11,12,13,14b-tetradecahydropicene-4a-carboxylate	Terpenoids(萜类)	C52H82O21	ZTRKHQRICPULDJ-UHFFFAOYSA-N	1087.52	370.639	2.57223	[M+FA-H]-	0.00642235	0.0203533	0.000631032	0.00913555	0.194022	0.168913	0.172002	0.178312	0.00010699	0.000117036	9.59267e-05	0.000106651	0.0712109	0.0322409	0.094305	0.065919	0.0505083	0.0535327	0.0520205
381	Homodolichosterone	Lipids and lipid molecules(脂类和类脂分子)	C29H48O5	DXUFRIYNOOTWEO-REZTVBANSA-N	477.357	1039.59	0.526654	[M+H]+	0.000381809	0.000193993	0.000106626	0.000227476	2.89606e-05	6.35594e-05	2.25853e-05	3.83684e-05	0.00362985	0.00324476	0.00468427	0.00385296	0.000155016	0.000137433	6.13053e-05	0.000117918	0.00119106	0.00120948	0.00120027
382	L-Arginine monohydrochloride	Amino acids(氨基酸类)	C6H14N4O2	ODKSFYDXXFIFQN-BYPYZUCNSA-N	173.105	33.1403	2.13047	[M-H]-	3.22443	3.60213	3.90277	3.57644	0.532398	0.447401	0.313719	0.431173	1.14805	0.708627	1.08378	0.980154	7.14883	5.73161	4.44233	5.77426	2.00088	2.09727	2.04907
383	7-Methoxy-4-methylcoumarin	Phenylpropanoids(苯丙素类)	C11H10O3	UDFPKNSWSYBIHO-UHFFFAOYSA-N	191.07	503.997	0.640251	[M+H]+	0.00014606	0.000183238	7.20696e-05	0.000133789	0.000319669	0.000275257	0.000271624	0.00028885	0.000348128	0.000401644	0.000219769	0.000323181	0.000706585	0.000491835	0.00125628	0.000818234	0.00023502	0.000232194	0.000233607
384	Fexofenadine	Alkaloid(生物碱)	C32H39NO4	RWTNPBWLLIMQHL-UHFFFAOYSA-N	500.285	119.846	1.17703	[M-H]-	0.00265061	0.0223808	0.00220882	0.00908009	0.0230026	0.0260575	0.0261474	0.0250692	0.00010699	0.000117036	9.59267e-05	0.000106651	0.00473252	0.00658082	0.0060798	0.00579771	0.00834271	0.00740955	0.00787613
385	gamma-Glutamylleucine	Amino acids(氨基酸类)	C11H20N2O5	MYFMARDICOWMQP-YUMQZZPRSA-N	260.16	138.979	0.134837	[M+H]+	0.00214727	0.00234757	0.00128904	0.00192796	0.00113556	0.000684287	0.000953683	0.000924511	0.000382528	2.93854e-05	0.000338757	0.000250224	0.00382512	0.0026487	0.0033885	0.00328744	0.00122213	0.00139349	0.00130781
386	L-trans-4-Methyl-2-pyrrolidinecarboxylic acid	Organic acids and derivatives(有机酸及其衍生物)	C6H11NO2	KKJQZEWNZXRJFG-UHFFFAOYSA-N	130.086	405.188	3.34939	[M+H]+	0.00136413	0.00112008	0.00140281	0.00129567	0.00106732	0.00100421	0.00107259	0.00104804	0.00192727	0.0021123	0.000836469	0.00162535	0.00109842	0.000671148	0.000807088	0.000858885	0.00165136	0.00118204	0.0014167
387	Guanosine	Amino acids(氨基酸类)	C10H13N5O5	NYHBQMYGNKIUIF-UUOKFMHZSA-N	284.098	48.4434	1.35274	[M+H]+	0.153168	0.289066	0.123664	0.188633	0.0125209	0.00996242	0.0131201	0.0118678	0.0897873	0.0738354	0.0989803	0.0875343	0.194578	0.0952085	0.161754	0.150514	0.105088	0.10643	0.105759
388	Homoplantaginin	Flavonoids(黄酮类)	C22H22O11	GCLAFEGUXXHIFT-IWLDQSELSA-N	463.123	396.942	0.432414	[M+H]+	1.69669e-06	2.27578e-06	5.18291e-05	1.86005e-05	0.000131559	0.000503495	5.25753e-05	0.00022921	0.0707005	0.10293	0.0370953	0.0702418	1.80618e-06	1.71478e-06	1.81109e-06	1.77735e-06	0.0184002	0.0184785	0.0184393
389	Sophoradin	Flavonoids(黄酮类)	C30H36O4	YAPAFDNQABLIIN-XNTDXEJSSA-N	461.264	1058.1	0.587368	[M+H]+	0.00256779	0.00684492	0.00761809	0.00567693	0.000870252	0.000610086	0.00129414	0.000924825	0.00638412	0.0153122	0.00857845	0.0100916	0.000453056	0.000265088	0.000196575	0.000304906	0.00458121	0.00482665	0.00470393
390	Mangiferdesmethylursanone	Organic oxygen compounds(有机氧化合物)	C29H48O2	KUBDEHGZXKPATK-UHFFFAOYSA-N	429.372	1258.16	0.59479	[M+H]+	0.00994204	0.057253	0.0528465	0.0400139	0.406482	0.295776	0.253573	0.31861	0.0308678	0.102063	0.0267266	0.0532192	0.263146	0.251198	0.193461	0.235935	0.131807	0.155819	0.143813
391	N(PAI)-METHYL-L-HISTIDINE	Alkaloid(生物碱)	C7H11N3O2	JDHILDINMRGULE-LURJTMIESA-N	170.092	1597.48	1.55978	[M+H]+	0.00352923	0.00395039	0.00361531	0.00369831	0.00438827	0.00340209	0.00370136	0.00383057	0.00355673	0.00291886	0.00203273	0.00283611	0.00333651	0.00532862	0.00501015	0.00455843	0.00390327	0.0040191	0.00396118
392	(S,S)-(+)-Tetrandrine	Alkaloid(生物碱)	C38H42N2O6	WVTKBKWTSCPRNU-UHFFFAOYSA-N	623.315	913.91	1.51154	[M+H]+	1.94244e-05	0.00675943	0.00306606	0.00328164	0.0300276	0.0281897	0.0273049	0.0285074	1.61809e-06	1.69526e-06	1.64595e-06	1.6531e-06	0.00717328	0.00619549	0.00511986	0.00616288	0.00815813	0.00806773	0.00811293
393	Coumaroyl Hexoside	Phenylpropanoids(苯丙素类)	C15H18O8	DSNCQKUYZOSARM-UHFFFAOYSA-N	325.095	194.117	3.07597	[M-H]-	0.0158398	0.0278673	0.048882	0.030863	0.0621362	0.0436807	0.0516181	0.0524783	0.371532	0.0747913	0.160493	0.202272	0.0357785	0.0379004	0.0314188	0.0350326	0.0606125	0.0617877	0.0612001
394	N2-(3-Carboxy-2-hydroxy-1-oxopropyl)arginine	Amino acids(氨基酸类)	C10H18N4O6	JRDIRZIEGSCMRP-UHFFFAOYSA-N	291.129	36.5003	0.0187144	[M+H]+	0.00890071	0.0215403	0.0222695	0.0175702	0.00663104	0.00495388	0.00512257	0.00556916	0.0676457	0.120916	0.101742	0.0967677	0.0441304	0.032994	0.0701192	0.0490812	0.0457048	0.0448879	0.0452964
395	Jervine	Alkaloid(生物碱)	C27H39NO3	CLEXYFLHGFJONT-DNMILWOZSA-N	426.296	319.058	0.88199	[M+H]+	0.0182903	0.0216786	0.0188771	0.0196153	2.18517e-06	1.63506e-06	1.63602e-06	1.81875e-06	1.61809e-06	1.69526e-06	1.64595e-06	1.6531e-06	1.80618e-06	1.71478e-06	0.000178789	6.077e-05	0.00414157	0.00403024	0.00408591
396	SALSOLIDINE	Alkaloid(生物碱)	C12H17NO2	HMYJLVDKPJHJCF-UHFFFAOYSA-N	208.133	109.43	1.30214	[M+H]+	0.000206922	0.00100234	0.000948788	0.000719349	0.00765132	0.00485143	0.00553167	0.00601147	1.14021	1.35813	1.66444	1.38759	0.000773731	0.000955853	0.000971337	0.000900307	0.526574	0.529627	0.528101
397	trans-Zeatin-riboside	Alkaloid(生物碱)	C15H21N5O5	GOSWTRUMMSCNCW-HNNGNKQASA-N	352.161	206.048	0.7897	[M+H]+	0.00852519	0.0118401	0.00622695	0.00886409	0.000272391	0.000635879	0.000389407	0.000432559	0.0105898	0.0116914	0.010264	0.0108484	0.0130694	0.00690735	0.0131191	0.011032	0.00836581	0.00722188	0.00779384
398	Macamide B	(Aromatic compound)芳香类化合物	C23H39NO	MLGPKWUKOQAAGI-UHFFFAOYSA-N	346.31	683.903	1.36991	[M+H]+	0.00346423	0.00308009	0.00396868	0.00350433	0.00518061	0.00134625	0.00467946	0.00373544	0.00338641	0.00306021	0.001586	0.00267754	0.0460626	0.0121897	0.0173559	0.0252027	0.00679759	0.00796802	0.0073828
399	Morusin	Flavonoids(黄酮类)	C25H24O6	XFFOMNJIDRDDLQ-UHFFFAOYSA-N	421.162	579.384	0.963383	[M+H]+	0.015852	0.0191304	0.018943	0.0179751	0.00533352	0.00598456	0.00454354	0.00528721	0.00322958	0.000521051	0.00512118	0.00295727	0.00362712	0.00208558	0.00253208	0.00274826	0.0079803	0.00900639	0.00849334
400	(2-{[3-(3,4-dihydroxyphenyl)prop-2-enoyl]oxy}ethyl)trimethylazanium	Organic acids and derivatives(有机酸及其衍生物)	C14H20NO4	HLGBXKIGYXVIFU-UHFFFAOYSA-O	266.136	463.138	0.0194105	[M+H]+	0.00199559	0.000533642	0.000339021	0.000956084	4.59909e-05	9.5369e-05	9.74076e-06	5.03669e-05	0.000872667	0.000163464	0.00133156	0.000789229	4.44795e-05	1.71478e-06	1.81109e-06	1.60018e-05	0.000508407	0.000671525	0.000589966
401	2-[[7-hydroxy-1-(4-hydroxy-3,5-dimethoxyphenyl)-3-(hydroxymethyl)-6,8-dimethoxy-1,2,3,4-tetrahydronaphthalen-2-yl]methoxy]-6-(hydroxymethyl)oxane-3,4,5-triol	Phenylpropanoids(苯丙素类)	C28H38O13	PQQRNPDHSJDAGV-UHFFFAOYSA-N	600.266	376.017	1.42506	[M+NH4]+	0.00116497	0.00528252	0.00435778	0.00360176	0.00099633	0.000672536	0.000882151	0.000850339	0.00010277	0.00034628	2.09945e-05	0.000156681	0.000321143	0.000369403	0.000196811	0.000295786	0.000648386	0.000542777	0.000595582
402	Resibufogenin	Terpenoids(萜类)	C24H32O4	ATLJNLYIJOCWJE-UHFFFAOYSA-N	429.231	704.687	0.162516	[M+HCOO]-	0.262061	0.165314	0.0440816	0.157152	7.81089	7.92433	6.92204	7.55242	0.437772	0.0700298	0.117944	0.208582	2.69534	1.27626	1.12221	1.69794	2.01576	2.19045	2.1031
403	Methyl cinnamate	Phenylpropanoids(苯丙素类)	C10H10O2	CCRCUPLGCSFEDV-FPLPWBNLSA-N	163.075	293.814	0.937198	[M+H]+	0.000388748	0.0012629	0.000490432	0.000714026	0.000566839	0.000371765	0.000624572	0.000521059	0.00180802	0.00464308	0.00359026	0.00334712	0.0122514	0.0111862	0.0234524	0.01563	0.00510746	0.0057532	0.00543033
404	alpha-Solanine	Terpenoids(萜类)	C45H73NO15	ZGVSETXHNHBTRK-UHFFFAOYNA-N	912.494	355.417	2.25243	[M+FA]-	7.74461e-05	0.000616491	9.78861e-05	0.000263941	0.0536015	0.0319518	0.0311348	0.0388961	0.00010699	0.000117036	9.59267e-05	0.000106651	0.174451	0.106747	0.0456912	0.108963	0.0355924	0.0307899	0.0331912
405	Eriodictyol	Flavonoids(黄酮类)	C15H12O6	SBHXYTNGIZCORC-ZDUSSCGKSA-N	287.056	443.174	0.120244	[M-H]-	0.00154167	0.00161796	0.00108282	0.00141415	0.00627857	0.00722887	0.00946681	0.00765808	0.0374324	0.178314	0.0196804	0.0784755	0.00128692	0.000487194	0.0023779	0.001384	0.0158877	0.0159423	0.015915
406	Heptyl cinnamate	Organic acids and derivatives(有机酸及其衍生物)	C16H22O2	DCXNRXBLAGAHIL-SEYXRHQNSA-N	247.169	443.861	0.437268	[M+H]+	0.000163548	0.000340309	4.91435e-05	0.000184334	0.000284657	0.000200572	0.000186961	0.000224063	0.00255729	0.00166005	0.00156488	0.00192741	7.76392e-05	2.26266e-05	5.48585e-05	5.17081e-05	0.000570337	0.000577524	0.00057393
407	5,7-dihydroxy-2-(4-hydroxyphenyl)-6,8-bis(3,4,5-trihydroxyoxan-2-yl)chromen-4-one	Flavonoids(黄酮类)	C25H26O13	LDVNKZYMYPZDAI-UHFFFAOYSA-N	533.131	357.426	2.54646	[M-H]-	0.00606908	0.0013968	0.00234353	0.0032698	0.0011317	0.000855913	0.00127841	0.00108868	4.54962	5.94443	1.06588	3.85331	0.00231574	0.0367505	0.0258982	0.0216548	0.608037	0.704197	0.656117
408	(+)-Cannabidiol	Phenols(酚类)	C21H30O2	QHMBSVQNZZTUGM-MSOLQXFVSA-N	332.258	586.604	0.373726	[M+NH4]+	0.00443827	0.0155321	0.0322728	0.0174144	0.00261699	0.000934029	0.00158664	0.00171255	0.0095359	0.00177504	0.00115297	0.00415464	0.000572605	0.000321506	0.000274306	0.000389472	0.00486264	0.00434823	0.00460543
409	Dihydrojasmonic acid	Organic acids and derivatives(有机酸及其衍生物)	C12H20O3	PQEYTAGBXNEUQL-UHFFFAOYSA-N	211.134	632.57	1.17706	[M-H]-	0.0634502	0.0262235	0.0252349	0.0383029	0.0085657	0.00549957	0.00494485	0.00633671	0.200666	0.194068	0.114645	0.169793	0.0059915	0.00583158	0.00323094	0.00501801	0.0448549	0.0472557	0.0460553
410	Corchorifatty acid D	Lipids and lipid molecules(脂类和类脂分子)	C18H28O4	KLFMLBSZQZVKDC-KDXRDGMUSA-N	309.206	554.593	0.164793	[M+H]+	0.011497	0.0104604	0.0100082	0.0106552	0.00107881	0.00104726	0.000722064	0.000949381	0.0252705	0.0171073	0.0116552	0.018011	0.000871795	0.000428539	0.000609938	0.000636757	0.00719855	0.00740324	0.0073009
411	24-Epibrassinolide	Lipids and lipid molecules(脂类和类脂分子)	C28H48O6	IXVMHGVQKLDRKH-UHFFFAOYSA-N	481.351	929.101	0.830794	[M+H]+	0.0029581	0.00136179	0.000645527	0.00165514	0.000783226	0.000942971	0.000271194	0.000665797	0.000716506	0.000925829	0.000540352	0.000727562	0.000319758	0.000298073	0.00104593	0.000554588	0.000836216	0.000754532	0.000795374
412	Duryl aldehyde	(Aromatic compound)芳香类化合物	C10H12O	LROJZZICACKNJL-UHFFFAOYSA-N	149.096	317.723	0.0954809	[M+H]+	0.000864698	0.00141842	0.00117487	0.00115266	0.000306019	0.000303265	0.000393003	0.000334096	0.0040684	0.00672111	0.00512801	0.00530584	0.000847904	0.00100931	0.0012343	0.0010305	0.00172997	0.00171407	0.00172202
413	Glutathione	Amino acids(氨基酸类)	C10H17N3O6S	RWSXRVCMGQZWBV-UHFFFAOYSA-N	308.09	39.9665	2.34785	[M+H]+	0.0015114	0.00803875	0.00249483	0.00401499	0.0658752	0.0415178	0.0333497	0.0469142	0.0100757	0.0165111	0.00705245	0.0112131	0.0227167	0.0220743	0.0267467	0.0238459	0.0095818	0.0109719	0.0102769
414	Vasicinone	Alkaloid(生物碱)	C11H10N2O2	SDIVYZXRQHWCKF-UHFFFAOYNA-N	203.082	138.021	2.67512	[M+H]+	0.000457031	0.001027	0.000664113	0.000716049	0.000490603	0.000376737	0.000524471	0.000463937	0.000576684	0.000951052	0.00058204	0.000703259	0.000395862	0.000488002	0.000612648	0.000498837	0.000261063	0.000326941	0.000294002
415	(±)-Rollipyrrole	Organic heterocyclic compounds（有机杂环化合物 ）	C16H20N2O3	RDWKBPHIFOCLKH-JYRVWZFOSA-N	289.154	280.441	0.248904	[M+H]+	0.000815921	0.0013531	0.00109589	0.0010883	0.000368762	0.000212296	0.000257544	0.000279534	0.00265736	0.0149608	0.00071001	0.0061094	0.000743832	0.00249018	0.000896254	0.00137675	0.000809708	0.00119305	0.00100138
416	(24S)-Ergost-4-en-3-one	Lipids and lipid molecules(脂类和类脂分子)	C28H46O	QQIOPZFVTIHASB-WUYCRTRWSA-N	399.361	1264	1.74486	[M+H]+	0.00666102	0.00349164	0.0168771	0.00900991	0.00247696	0.0031098	0.00285936	0.00281537	0.00261571	0.00755339	0.00189306	0.00402072	0.0077543	0.00175511	0.00763502	0.00571481	0.0055349	0.00527455	0.00540473
417	Gitogenin	Terpenoids(萜类)	C27H44O4	FWCXELAAYFYCSR-UHFFFAOYSA-N	433.329	1072.41	0.0658553	[M+H]+	0.00130346	0.00123569	0.000900687	0.00114661	0.000115032	1.63506e-06	1.63602e-06	3.94344e-05	1.61809e-06	1.69526e-06	1.64595e-06	1.6531e-06	0.00263484	0.00602415	0.00200615	0.00355505	0.000761461	0.000943885	0.000852673
418	Chinenoside VI	Terpenoids(萜类)	C44H70O19	IYLGRZBRMFMEOH-UHFFFAOYSA-N	903.456	425.809	1.40091	[M+H]+	0.000950475	0.0109828	0.000211199	0.00404817	0.103296	0.0696831	0.0693816	0.080787	1.61809e-06	2.63752e-05	0.000454789	0.000160927	0.0542091	0.081885	0.0298283	0.0553075	0.0405077	0.0420444	0.0412761
419	Pipercitine	Organic heterocyclic compounds（有机杂环化合物 ）	C23H43NO	PPSREOHNKFETQU-LVZFUZTISA-N	350.341	1028.38	0.190461	[M+H]+	0.00101274	0.00209647	0.0141809	0.00576336	9.96687e-05	1.63506e-06	1.63602e-06	3.43133e-05	0.0026095	0.00816287	0.00026106	0.00367781	1.80618e-06	1.71478e-06	1.81109e-06	1.77735e-06	0.00153578	0.00213718	0.00183648
420	Corchorifatty acid A	Lipids and lipid molecules(脂类和类脂分子)	C18H28O4	FCCFXOHVERVHQR-KDXRDGMUSA-N	309.206	605.642	0.0735707	[M+H]+	0.0052228	0.00427557	0.00643898	0.00531245	0.00157046	0.00192531	0.000867532	0.00145443	0.0312616	0.0263929	0.0123907	0.0233484	0.00118306	0.000777709	0.0012505	0.00107042	0.00862139	0.00558405	0.00710272
421	Ifenprodil	Alkaloid(生物碱)	C21H27NO2	UYNVMODNBIQBMV-UHFFFAOYSA-N	326.211	1022.98	1.72953	[M+H]+	7.12005e-05	2.85209e-05	3.26656e-05	4.4129e-05	0.000714244	0.000370837	0.00119354	0.000759539	0.00243593	0.00106878	8.74858e-05	0.0011974	0.000113118	1.71478e-06	0.000110508	7.51137e-05	0.000453381	0.000503782	0.000478581
422	4-Methylbenzoic acid	(Aromatic compound)芳香类化合物	C8H8O2	LPNBBFKOUUSUDB-UHFFFAOYSA-N	135.045	206.673	0.888669	[M-H]-	0.00134695	0.00647519	0.0428754	0.0168992	0.0734107	0.121269	0.147528	0.114069	0.145247	0.125582	0.11406	0.128297	0.101459	0.0349773	0.00852463	0.0483203	0.0547532	0.0824925	0.0686228
423	2-Cyclohexen-1-one, 4-hydroxy-4-(3-hydroxybutyl)-3,5,5-trimethyl-	Others(其它类）	C13H22O3	CWOFGGNDZOPNFG-UHFFFAOYSA-N	209.153	317.116	1.97449	[M-H2O+H]+	0.000408617	0.000729315	0.000434546	0.000524159	0.000774629	0.00024708	0.000489826	0.000503845	0.00872505	0.00510599	0.00224672	0.00535925	0.00010383	0.000178026	1.81109e-06	9.45558e-05	0.0020981	0.00168425	0.00189118
424	Tryptophan	Alkaloid(生物碱)	C11H12N2O2	QIVBCDIJIAJPQS-UHFFFAOYSA-N	205.097	368.796	0.470852	[M+H]+	0.00331999	0.00374244	0.00230627	0.0031229	0.00401286	0.00361664	0.00472635	0.00411862	0.000801248	0.000806519	0.000903861	0.000837209	0.00463398	0.00435251	0.00564287	0.00487645	0.00294581	0.00298302	0.00296441
425	(R)-2-Hydroxysterculic acid	Lipids and lipid molecules(脂类和类脂分子)	C19H34O3	NIMPMJIXSJYVEO-UHFFFAOYSA-N	311.256	921.327	0.394062	[M+H]+	0.00278792	0.00436315	0.0028062	0.00331909	0.00457361	0.00411025	0.00336044	0.00401477	0.00271644	0.00248651	0.00570004	0.00363433	0.00687451	0.00421088	0.00595368	0.00567969	0.00283123	0.00310349	0.00296736
426	Anethole	(Aromatic compound)芳香类化合物	C10H12O	RUVINXPYWBROJD-ARJAWSKDSA-N	149.096	740.071	0.912564	[M+H]+	0.000449458	0.000464298	0.000768176	0.000560644	0.000106327	0.000614224	0.000124932	0.000281828	0.000700367	0.000716616	0.000714215	0.000710399	0.000616575	0.000572107	0.000679017	0.000622566	0.000496644	0.000542724	0.000519684
427	Macranthoidin B	Terpenoids(萜类)	C65H106O32	BGTCFSJRFQXBHW-NILOTJIWSA-N	1397.65	329.675	4.19032	[M-H]-	7.74461e-05	0.000101144	9.78861e-05	9.21589e-05	9.51302e-05	7.56048e-05	7.86714e-05	8.31355e-05	0.00010699	0.000117036	9.59267e-05	0.000106651	0.0105697	0.0307203	0.020461	0.0205837	0.0012016	0.00118319	0.0011924
428	Coumaperine	Alkaloid(生物碱)	C16H19NO2	QDAARMDLSCDBFU-MFDSWNTHSA-N	258.146	1122.62	0.112916	[M+H]+	0.00570735	0.00649946	0.00523636	0.00581439	0.00687916	0.00440542	0.00569516	0.00565991	0.0047552	0.00320506	0.00371205	0.00389077	0.00403848	0.00419046	0.00560769	0.00461221	0.00506552	0.00445115	0.00475833
429	(S)-Spinacine	Amino acids(氨基酸类)	C7H9N3O2	YCFJXOFFQLPCHD-UHFFFAOYSA-N	168.076	32.38	3.12731	[M+H]+	0.000537962	0.00400718	0.00843007	0.00432507	0.00291895	0.00182632	0.00305359	0.00259962	0.0092203	0.0170252	0.00771759	0.011321	0.00322734	0.00179057	0.00261359	0.00254383	0.00339125	0.00403194	0.00371159
430	ent-17-Acetoxy-16b-kauran-19-al	Lipids and lipid molecules(脂类和类脂分子)	C22H34O3	AXCCTUATUTWPBD-UHFFFAOYSA-N	347.257	915.277	1.29056	[M+H]+	0.000564378	0.000424369	0.00126258	0.000750442	0.000433901	0.00071128	0.000759706	0.000634963	0.00301545	0.00314066	0.0022435	0.00279987	0.000124219	3.43158e-05	6.92376e-05	7.59241e-05	0.00115627	0.00104712	0.00110169
431	Terrestrosin K	Terpenoids(萜类)	C51H82O24	TVRRDUXJKROMDX-CXLJPAHDSA-N	1077.48	402.298	16.8566	[M-H]-	0.00507868	0.0195832	0.0168533	0.0138384	0.00254833	0.00266687	7.86714e-05	0.00176462	0.00010699	0.000117036	0.00252993	0.000917984	0.247523	0.308315	0.204061	0.2533	0.0475032	0.052551	0.0500271
432	29-[Glucosyl-(1->2)-glucosyl]katonic acid 3-[rhamnosyl-(1->2)[rhamnosyl-(1->4)]-glucosyl-(1->2)-glucuronide]	Lipids and lipid molecules(脂类和类脂分子)	C66H106O32	IGTFYSDYGNVEHK-UHFFFAOYSA-N	1411.66	364.603	1.61806	[M+H]+	4.53001e-05	2.27578e-06	1.61922e-06	1.63984e-05	0.0060732	0.00515615	0.00525881	0.00549605	1.61809e-06	1.69526e-06	1.64595e-06	1.6531e-06	1.80618e-06	1.71478e-06	0.000271874	9.17984e-05	0.00129053	0.00132896	0.00130974
433	(E)-4,8-Dimethyl-1,3,7-nonatriene	Lipids and lipid molecules(脂类和类脂分子)	C11H18	LUKZREJJLWEWQM-YRNVUSSQSA-N	151.148	769.855	0.786359	[M+H]+	0.00615374	0.00901298	0.011611	0.00892589	0.00306763	0.00236355	0.00231713	0.00258277	0.0105917	0.0101502	0.00851426	0.00975205	0.00262602	0.00218987	0.00213931	0.0023184	0.00648361	0.00541859	0.0059511
434	Histamine	Alkaloid(生物碱)	C5H11Cl2N3	NTYJJOPFIAHURM-UHFFFAOYSA-N	112.087	1173.81	2.37866	[M+H]+	0.121041	0.438756	0.175425	0.245074	0.12503	0.168045	0.118359	0.137145	0.0913429	0.01594	0.112682	0.0733216	0.102984	0.108254	0.216039	0.142426	0.141906	0.152141	0.147024
435	(3beta,5alpha,6alpha,7alpha,22E,24R)-5,6-Epoxyergosta-8,14,22-triene-3,7-diol	Lipids and lipid molecules(脂类和类脂分子)	C28H42O3	USHMBEFGKMCIBD-BQYQJAHWSA-N	427.321	980.953	2.50475	[M+H]+	0.000112386	2.27578e-06	1.61922e-06	3.87603e-05	0.0016934	0.00138994	0.00173552	0.00160629	0.000258115	0.000462371	1.64595e-06	0.000240711	0.000315393	1.71478e-06	0.000134095	0.000150401	0.000478098	0.000326489	0.000402293
436	Dehydrodiisoeugenol	Phenylpropanoids(苯丙素类)	C20H22O4	ITDOFWOJEDZPCF-UHFFFAOYSA-N	327.158	326.936	2.5441	[M+H]+	0.000162902	0.000356866	0.000383813	0.000301194	0.000171893	0.00022427	0.000147227	0.00018113	0.00405921	0.00648041	0.00280164	0.00444709	0.000314499	0.000923844	1.81109e-06	0.000413385	0.00107173	0.00116767	0.0011197
437	N6-Acetyl-L-lysine	Amino acids(氨基酸类)	C8H16N2O3	DTERQYGMUDWYAZ-ZETCQYMHSA-N	187.109	59.7962	1.4274	[M-H]-	0.407289	0.24942	0.195394	0.284035	0.0994241	0.0859225	0.0880783	0.0911416	0.200115	0.0135405	0.114143	0.109266	0.561709	0.243075	0.384792	0.396526	0.111074	0.141922	0.126498
438	Piperitenone	Lipids and lipid molecules(脂类和类脂分子)	C10H14O	HKZQJZIFODOLFR-UHFFFAOYSA-N	151.111	793.153	3.41685	[M+H]+	0.00246002	0.00237522	0.00230217	0.00237914	0.000180429	0.00037678	0.000600314	0.000385841	0.00445927	0.0044366	0.00217101	0.00368896	0.000232577	0.000463175	0.000205837	0.00030053	0.00130182	0.000835835	0.00106883
439	coniferin	Phenylpropanoids(苯丙素类)	C16H22O8	SFLMUHDGSQZDOW-FAOXUISGSA-N	365.12	176.328	1.27691	[M+Na]+	1.69669e-06	2.27578e-06	0.000497615	0.000167196	0.000170856	4.23684e-05	7.67254e-05	9.66498e-05	0.00244628	0.00158978	0.00203997	0.00202534	0.00450877	0.00772023	0.0079377	0.00672223	0.00291883	0.00297704	0.00294793
440	Wilforlide A	Terpenoids(萜类)	C30H46O3	HHQJBWYXBWOFJY-YLXTXNMFSA-N	455.353	981.778	1.72104	[M+H]+	0.000489459	0.000721823	0.000969835	0.000727039	2.18517e-06	2.95206e-05	1.76353e-05	1.6447e-05	0.000877634	0.000206381	0.00341288	0.00149896	1.80618e-06	1.71478e-06	1.81109e-06	1.77735e-06	0.00037957	0.00036166	0.000370615
441	Citramalic acid	Lipids and lipid molecules(脂类和类脂分子)	C5H8O5	XFTRTWQBIOMVPK-UHFFFAOYSA-N	147.03	52.4299	0.457893	[M-H]-	0.496031	0.893828	1.01205	0.800637	1.66569	1.38611	1.1863	1.4127	0.617406	0.569961	0.576875	0.588081	1.39249	1.47989	0.914202	1.2622	0.912972	0.934165	0.923568
442	Alpha-ketoglutaric acid	Organic acids and derivatives(有机酸及其衍生物)	C5H6O5	KPGXRSRHYNQIFN-UHFFFAOYSA-N	145.014	37.1617	0.667443	[M-H]-	0.067082	0.733489	1.32421	0.708262	0.314021	0.199543	0.265745	0.25977	0.206252	0.283215	0.113211	0.200893	0.500598	0.329158	0.306659	0.378805	0.174244	0.201619	0.187932
443	Homovanillic acid	Phenols(酚类)	C9H10O4	QRMZSPFSDQBLIX-UHFFFAOYSA-N	181.054	200.44	16.2648	[M-H]-	0.221602	0.51493	0.112729	0.283087	0.420342	0.370248	0.297878	0.362823	0.284796	0.304482	0.0690897	0.219456	0.664984	0.390904	0.576239	0.544042	0.425771	0.384822	0.405297
444	2,2,6,7-Tetramethylbicyclo[4.3.0]nona-1(9),4-diene-7,8-diol	Organic oxygen compounds(有机氧化合物)	C13H20O2	SKBCVUCDJRKPAH-RTXFEEFZSA-N	209.153	707.245	1.92792	[M+H]+	0.000995763	0.00137594	0.000753237	0.00104165	0.00123832	0.000937061	0.000637577	0.000937653	0.00159829	0.00193762	0.000787443	0.00144112	0.000808126	0.000837793	0.000867686	0.000837868	0.000696983	0.000616442	0.000656712
445	Araloside A	Terpenoids(萜类)	C47H74O18	KQSFNXMDCOFFGW-UGBTYEQWSA-N	925.481	352.341	1.29422	[M-H]-	7.74461e-05	0.000101144	9.78861e-05	9.21589e-05	0.522891	0.34206	0.376498	0.413816	0.00010699	0.000117036	9.59267e-05	0.000106651	0.000135668	0.00199709	0.000108059	0.00074694	0.0967849	0.107725	0.102255
446	Calcium pantothenate	Alkaloid(生物碱)	C9H17NO5.1/2 Ca	FAPWYRCQGJNNSJ-UBKPKTQASA-L	218.103	83.3507	2.20313	[M-H]-	1.67629	2.19342	2.1109	1.99354	1.1535	0.788678	0.798257	0.913478	2.24028	3.41882	3.29611	2.98507	1.92858	2.17643	1.43951	1.84817	1.70666	1.43178	1.56922
447	Isovanillic acid	Phenols(酚类)	C8H8O4	LBKFGYZQBSGRHY-UHFFFAOYSA-N	169.049	88.2029	2.79848	[M+H]+	1.69669e-06	2.27578e-06	1.61922e-06	1.8639e-06	0.00204114	0.00116516	0.00115734	0.00145455	0.00487864	0.00863706	0.00605369	0.00652313	0.00115567	0.00140927	0.000430161	0.000998365	0.00259172	0.00237397	0.00248285
448	1-[[(2S,3R,11bR)-3-ethyl-9,10-dimethoxy-2,3,4,6,7,11b-hexahydro-1H-benzo[a]quinolizin-2-yl]methyl]-7-methoxy-3,4-dihydro-2H-isoquinolin-6-one	Alkaloid(生物碱)	C28H36N2O4	CLNILJPYOXIKRO-WPSZSDGUSA-N	482.302	457.376	2.34849	[M+NH4]+	0.00252564	0.00199777	0.00156941	0.00203094	0.000594883	0.000228761	0.000318917	0.000380854	1.61809e-06	1.69526e-06	1.64595e-06	1.6531e-06	0.000698073	0.00128592	0.000543201	0.000842396	0.000436546	0.000331569	0.000384058
449	L-Proline	Amino acids(氨基酸类)	C5H9NO2	ONIBWKKTOPOVIA-BYPYZUCNSA-N	116.07	204.9	3.75701	[M+H]+	0.0464236	0.118266	0.0316711	0.0654535	0.0509869	0.0471367	0.0617578	0.0532938	0.0302331	0.0203139	0.0318176	0.0274549	0.0695378	0.074669	0.0662223	0.070143	0.0610742	0.0621898	0.061632
450	Celastrol	Terpenoids(萜类)	C29H38O4	KQJSQWZMSAGSHN-JJWQIEBTSA-N	473.271	106.651	0.158694	[M+Na]+	1.69669e-06	0.000135125	1.28425e-05	4.98881e-05	0.00400543	0.00230566	0.00263394	0.00298168	1.61809e-06	1.69526e-06	1.64595e-06	1.6531e-06	0.00709344	0.00852812	0.00278001	0.00613386	0.00237286	0.00211916	0.00224601
451	7-Hydroxymitragynine	Alkaloid(生物碱)	C23H30N2O5	RYENLSMHLCNXJT-UHFFFAOYSA-N	415.222	1019.15	0.608413	[M+H]+	0.00656816	0.012993	0.0157241	0.0117618	7.90422e-05	0.000242161	0.000312399	0.000211201	0.0197594	0.0205138	0.0137231	0.0179987	2.1756e-05	3.60915e-05	0.000315797	0.000124548	0.00672415	0.00800133	0.00736274
452	Acetophenone	Phenols(酚类)	C8H8O	KWOLFJPFCHCOCG-UHFFFAOYSA-N	121.065	184.519	2.933	[M+H]+	0.000726081	0.00105415	0.00101802	0.00093275	0.00259397	0.00189962	0.00215802	0.0022172	0.00626713	0.00403689	0.00425236	0.00485213	0.000551625	0.000377893	0.00135073	0.000760082	0.0021165	0.00172163	0.00191907
453	Apigenin-7-O-neohesperidoside	Flavonoids(黄酮类)	C27H30O14	RPMNUQRUHXIGHK-PYXJVEIZSA-N	579.171	384.842	0.671227	[M+H]+	0.000501585	0.00155152	0.00257551	0.00154287	0.0115133	0.0083221	0.0101585	0.00999797	0.138805	0.117504	0.0912182	0.115842	0.0141845	0.0115838	0.0149126	0.0135603	0.0352015	0.0321362	0.0336688
454	xi-3,6-Dihydro-4-methyl-2-(2-methyl-1-propenyl)-2H-pyran	Organic heterocyclic compounds（有机杂环化合物 ）	C10H16O	FRISMOQHTLZZRP-UHFFFAOYSA-N	153.127	956.572	2.39913	[M+H]+	0.00485003	0.00505035	0.00785926	0.00591988	0.00633296	0.0117094	0.00410806	0.00738349	0.00406327	0.00839682	0.00324347	0.00523452	0.00960024	0.0121303	0.0115986	0.0111097	0.0097707	0.0082926	0.00903165
455	(Z)-22-Hentriacontene-2,4-dione	Organic oxygen compounds(有机氧化合物)	C31H58O2	PCUWNQVNMSDXMY-KHPPLWFESA-N	463.448	1418.03	2.22176	[M+H]+	0.000219063	0.00016262	0.000387214	0.000256299	0.000199769	0.000237133	0.000143012	0.000193304	0.000103579	0.000133539	0.000221441	0.000152853	1.80618e-06	6.5318e-05	6.85696e-05	4.52312e-05	0.000451684	0.000355068	0.000403376
456	Hetisine	Alkaloid(生物碱)	C20H27NO3	PIWJSAMCEMZIDO-UHFFFAOYNA-N	330.203	628.305	2.52871	[M+H]+	0.000421876	0.000394362	0.00110009	0.000638777	2.44174e-05	1.60411e-05	6.72872e-05	3.59153e-05	1.61809e-06	1.69526e-06	1.64595e-06	1.6531e-06	0.000638346	0.000192469	9.68218e-05	0.000309212	0.000238128	0.000228601	0.000233365
457	2-Hydroxycinnamic acid	Organic acids and derivatives(有机酸及其衍生物)	C9H8O3	PMOWTIHVNWZYFI-AATRIKPKSA-N	165.055	310.484	2.91534	[M+H]+	0.000242421	0.00124805	0.00082514	0.00077187	0.0011834	0.000842309	0.000759777	0.000928496	0.00527849	0.0044229	0.0297643	0.0131552	0.000548725	0.000426356	0.000458542	0.000477874	0.00338394	0.00313009	0.00325702
458	(2S,3S,4S,5R,6R)-6-[[(3S,6aR,6bS,8aR,14bR)-9-hydroxy-4,4,6a,6b,8a,11,11,14b-octamethyl-1,2,3,4a,5,6,7,8,9,10,12,12a,14,14a-tetradecahydropicen-3-yl]oxy]-5-[4,5-dihydroxy-6-(hydroxymethyl)-3-[(2S,3R,4R,5R,6S)-3,4,5-trihydroxy-6-methyloxan-2-yl]oxyoxan-2-yl]oxy-3,4-dihydroxyoxane-2-carboxylic acid	Terpenoids(萜类)	C48H78O17	ISTWCKNDZOSMPU-VHPXJMBUSA-N	965.479	230.268	0.940864	[M+K]+	1.69669e-06	2.27578e-06	1.61922e-06	1.8639e-06	2.18517e-06	1.63506e-06	1.63602e-06	1.81875e-06	1.61809e-06	1.69526e-06	1.64595e-06	1.6531e-06	0.00184914	0.00194262	0.00200858	0.00193345	0.000326054	0.000281199	0.000303626
459	Spiculisporic acid	Others(其它类）	C17H28O6	TUXHHVJPGQUPCF-DYVFJYSZSA-N	327.181	704.021	0.967832	[M-H]-	0.542748	0.368981	0.630991	0.51424	0.0135233	0.0201882	0.0101186	0.01461	0.646462	0.637307	0.379198	0.554322	0.449511	0.210914	0.142724	0.267716	0.21175	0.227507	0.219628
460	Catechin	Others(其它类）	C15H14O6	PFTAWBLQPZVEMU-UHFFFAOYSA-N	291.086	247.501	0.883536	[M+H]+	0.000120063	0.000671839	1.61922e-06	0.000264507	0.0242579	0.0176898	0.0248781	0.0222753	0.00352178	0.00151583	0.000166349	0.00173465	0.0040728	0.00308617	0.00294908	0.00336935	0.00441975	0.00495541	0.00468758
461	4,5-Dihydropiperlonguminine	Others(其它类）	C16H21NO3	CSGDXLXTJVRNEA-GQCTYLIASA-N	276.158	322.763	1.56819	[M+H]+	0.000177462	0.000169042	0.000137087	0.000161197	2.18517e-06	1.63506e-06	1.63602e-06	1.81875e-06	0.000180498	1.69526e-06	0.000338309	0.000173501	0.0370322	0.00281454	0.0132083	0.017685	0.00608006	0.00468761	0.00538384
462	2'-deoxyadenosine	Amino acids(氨基酸类)	C10H13N5O3	OLXZPDWKRNYJJZ-RRKCRQDMSA-N	252.108	37.0231	4.90501	[M+H]+	0.00601492	0.0285908	0.0471733	0.0272597	0.011119	0.00869496	0.00678031	0.00886477	0.0651763	0.0800981	0.0704561	0.0719102	0.0277908	0.0199495	0.0527236	0.033488	0.0426557	0.0420987	0.0423772
463	2-METHYLMALEATE	Lipids and lipid molecules(脂类和类脂分子)	C5H6O4	HNEGQIOMVPPMNR-UHFFFAOYSA-N	129.019	36.572	3.61725	[M-H]-	0.978925	5.225	5.02676	3.74356	2.95763	2.17439	2.64838	2.59346	9.11478	12.8128	7.04902	9.65888	4.87409	4.43981	3.44362	4.25251	4.05377	4.17177	4.11277
464	d-Tocotrienol	Lipids and lipid molecules(脂类和类脂分子)	C27H40O2	ODADKLYLWWCHNB-QRCIITMISA-N	397.306	430.631	0.0307702	[M+H]+	0.000712449	0.000416964	0.00223191	0.00112044	2.18517e-06	5.50817e-05	8.6789e-05	4.80186e-05	1.61809e-06	1.72967e-05	1.64595e-06	6.85359e-06	2.95524e-05	1.71478e-06	1.81109e-06	1.10261e-05	0.000204237	0.000215448	0.000209843
465	Vasicine	Alkaloid(生物碱)	C11H12N2O	YIICVSCAKJMMDJ-SNVBAGLBSA-N	189.102	111.906	0.587022	[M+H]+	0.0242869	0.0299003	0.00423863	0.0194753	0.00455644	0.00365616	0.00414118	0.00411793	0.00321098	0.000975901	0.00216928	0.00211872	0.0140103	0.0105814	0.0100267	0.0115395	0.00735548	0.00716061	0.00725805
466	p-Anisic acid	(Aromatic compound)芳香类化合物	C8H8O3	ZEYHEAKUIGZSGI-UHFFFAOYSA-N	151.04	134.708	0.807253	[M-H]-	0.0159994	0.0370757	0.0229949	0.0253567	0.0285015	0.0254463	0.0260278	0.0266585	0.130238	0.210469	0.0644125	0.13504	0.0711915	0.0480224	0.0419408	0.0537182	0.0566535	0.0491671	0.0529103
467	N-Methylphenylalanine	Organic acids and derivatives(有机酸及其衍生物)	C10H13NO2	SCIFESDRCALIIM-VIFPVBQESA-N	180.102	87.0582	1.605	[M+H]+	0.00718155	0.00953902	0.00437691	0.00703249	0.00246304	0.00180253	0.00228979	0.00218512	0.010738	0.0331569	0.0381954	0.0273634	0.00885559	0.00389351	0.0103443	0.00769779	0.00814112	0.00717272	0.00765692
468	3,4-Dihydroxyphenylethanol	Phenols(酚类)	C8H10O3	JUUBCHWRXWPFFH-UHFFFAOYSA-N	153.056	114.484	2.01536	[M-H]-	7.74461e-05	0.00283785	0.00540933	0.00277488	9.51302e-05	7.56048e-05	0.000751779	0.000307505	0.0875263	0.144413	0.037945	0.0899613	0.0452202	0.0155962	0.0117732	0.0241965	0.024932	0.0243175	0.0246247
469	10beta-12,13-Dinor-8-oxo-6-eremophilen-11-al	Organic oxygen compounds(有机氧化合物)	C13H18O2	QJHOMNLQPDCBJF-UHFFFAOYSA-N	207.138	542.639	1.61765	[M+H]+	1.69669e-06	5.55124e-05	1.61922e-06	1.96094e-05	0.000208425	0.000104166	0.000247455	0.000186682	0.0016623	0.0012631	0.00106676	0.00133072	0.000129523	9.26164e-05	0.000286585	0.000169575	0.000233674	0.000170873	0.000202274
470	(1R,3E,5R,7S,11R,12R,13S,14S)-1,13-bis(acetyloxy)-3,6,6,14-tetramethyl-10-methylidene-2-oxotricyclo[10.3.0.0⁵,⁷]pentadec-3-en-11-yl acetate	Others(其它类）	C26H36O7	WFMPZQDIRPRCNA-PNWNLVJFSA-N	483.241	231.999	21.082	[M+Na]+	0.000801598	0.00652804	0.000761657	0.0026971	0.00377634	0.0017987	0.00181189	0.00246231	0.000910968	0.00127477	0.000329148	0.000838294	0.0320095	0.0271749	0.0294603	0.0295482	0.00974219	0.00966776	0.00970497
471	Alisol A	Terpenoids(萜类)	C30H50O5	HNOSJVWYGXOFRP-UNPOXIGHSA-N	513.35	497.542	1.37865	[M+Na]+	0.000116342	4.98018e-05	4.68084e-05	7.09841e-05	0.00109314	0.00109206	0.00114669	0.00111063	0.000249712	0.00026088	0.000173137	0.00022791	5.815e-05	5.28852e-05	3.62252e-05	4.90868e-05	0.000213102	0.000191559	0.000202331
472	Apigenin-7-O-glucoside	Flavonoids(黄酮类)	C21H20O10	KMOUJOKENFFTPU-QNDFHXLGSA-N	431.099	385.943	0.270586	[M-H]-	7.74461e-05	0.000101144	0.00252741	0.000902001	0.00477584	0.00889601	0.00273316	0.00546834	0.135091	0.0722734	0.063694	0.0903528	0.00770654	0.00886587	0.00226378	0.00627873	0.0211961	0.015069	0.0181325
473	angoletin	Flavonoids(黄酮类)	C18H20O4	HBRYKWADRULLHU-UHFFFAOYSA-N	323.128	353.255	1.24676	[M+Na]+	9.85892e-05	0.00119855	0.000217793	0.000504977	0.000704707	0.00118353	0.00172864	0.00120562	0.00370207	0.00602185	0.00263267	0.00411886	0.0036447	0.00257649	0.00463763	0.0036196	0.00240263	0.00337494	0.00288878
474	Lycocernuine	Alkaloid(生物碱)	C16H26N2O2	IPJWEZOVCXECOG-FVUFVHQMSA-N	279.204	511.515	0.706903	[M+H]+	0.000715252	0.00223559	0.000956243	0.00130236	0.0010861	0.00115236	0.000682713	0.000973725	0.000971904	0.000535749	0.000630474	0.000712709	0.00124121	0.00167864	0.00111063	0.00134349	0.000810225	0.000962973	0.000886599
475	Kanzonol L	Flavonoids(黄酮类)	C30H32O6	CLXMHBYPZWNJQI-UHFFFAOYSA-N	489.232	440.048	0.837693	[M+H]+	7.54439e-05	0.00119507	0.000356448	0.00054232	0.00100298	0.000767081	0.00105987	0.000943308	0.00092906	0.0025506	0.000343092	0.00127425	1.80618e-06	1.71478e-06	3.83867e-05	1.39692e-05	0.000534823	0.000687533	0.000611178
476	5-Methyl-2-furancarboxaldehyde	Organic oxygen compounds(有机氧化合物)	C6H6O2	OUDFNZMQXZILJD-UHFFFAOYSA-N	111.044	60.4218	0.318626	[M+H]+	0.00500656	0.00862712	0.014742	0.00945855	0.00848654	0.00651843	0.006921	0.00730866	0.0173402	0.051941	0.0110691	0.0267834	0.00755566	0.00862286	0.0041629	0.00678048	0.0160833	0.0111891	0.0136362
477	4-Coumaroylputrescine	Organic acids and derivatives(有机酸及其衍生物)	C13H18N2O2	CJHDBEPXEKGBDW-YVMONPNESA-N	235.144	120.504	0.592148	[M+H]+	0.0027936	0.00343689	0.00469678	0.00364242	0.000392974	0.000447537	0.000446324	0.000428945	0.0342611	0.0251958	0.036468	0.031975	0.0182036	0.00660374	0.00246309	0.00909013	0.01291	0.0107355	0.0118227
478	(R)-3,4-Dihydro-8-hydroxy-3-tridecyl-1H-2-benzopyran-1-one	Organic heterocyclic compounds（有机杂环化合物 ）	C22H34O3	GEFWCROCDVGECH-UHFFFAOYSA-N	347.257	995.823	0.0534889	[M+H]+	0.000645129	0.00101963	0.000230325	0.000631695	0.00112527	0.00114831	0.000523437	0.00093234	0.00335367	0.00700731	0.00294591	0.00443563	0.00026575	0.000880676	0.000306603	0.000484343	0.0015965	0.00175094	0.00167372
479	Veratric acid	Phenols(酚类)	C9H10O4	DAUAQNGYDSHRET-UHFFFAOYSA-N	183.065	310.484	0.519928	[M+H]+	0.00123572	0.00226975	0.00189671	0.00180073	0.000882348	0.000758196	0.00102361	0.000888051	0.00121651	0.00060546	0.00859049	0.00347082	0.0172303	0.00409304	0.0136575	0.0116603	0.000963349	0.000827781	0.000895565
480	Acetic anhydride	Others(其它类）	C4H6O3	WFDIJRYMOXRFFG-UHFFFAOYSA-N	103.039	1795.68	0.846583	[M+H]+	0.00163922	0.00182784	0.00195916	0.00180874	0.00197586	0.00136485	0.00176598	0.00170223	0.00186982	0.00206957	0.00187972	0.0019397	0.00194701	0.00238411	0.00223207	0.00218773	0.00238265	0.00159445	0.00198855
481	Methyl dihydrophaseate	Lipids and lipid molecules(脂类和类脂分子)	C16H24O5	QNMHUZMKLBWTQM-LCAICKDSSA-N	297.167	436.587	0.199214	[M+H]+	0.000285077	0.000589758	0.000231683	0.000368839	0.000939475	0.00051378	0.000695223	0.000716159	0.00276115	0.00285901	0.000931567	0.00218391	0.000924348	0.00106816	0.00118574	0.00105942	0.0010845	0.00161181	0.00134816
482	Hexadecanedioic acid	Others(其它类）	C16H30O4	QQHJDPROMQRDLA-UHFFFAOYSA-N	285.207	569.663	0.602622	[M-H]-	0.00163062	0.00185933	0.00265428	0.00204807	0.00598214	0.0060635	0.00551371	0.00585312	0.0277303	0.010022	0.0210292	0.0195938	0.116058	0.0742643	0.0733058	0.087876	0.0242426	0.0215532	0.0228979
483	Terfenadine	Alkaloid(生物碱)	C32H41NO2	GUGOEEXESWIERI-UHFFFAOYSA-N	472.307	474.227	19.141	[M+H]+	0.000585038	0.000589919	0.000369789	0.000514915	1.82554e-05	1.63506e-06	2.0675e-05	1.35218e-05	1.61809e-06	1.26582e-05	3.01227e-05	1.47996e-05	7.97855e-05	4.61044e-05	1.81109e-06	4.2567e-05	0.000107336	0.000112682	0.000110009
484	2,2,4,4,-Tetramethyl-6-(1-oxopropyl)-1,3,5-cyclohexanetrione	Lipids and lipid molecules(脂类和类脂分子)	C13H18O4	IZVWNTVILPFEDY-UHFFFAOYSA-N	239.127	372.942	5.41683	[M+H]+	0.00312055	0.00299247	0.00214032	0.00275112	2.18517e-06	1.63506e-06	3.50364e-05	1.29522e-05	0.00363187	0.00674471	0.0083844	0.00625366	0.000105851	1.71478e-06	1.81109e-06	3.6459e-05	0.00217973	0.00208652	0.00213313
485	Sinapoylputrescine	Organic acids and derivatives(有机酸及其衍生物)	C15H22N2O4	ZYERUQAOCQZPJW-WAYWQWQTSA-N	295.165	148.411	0.37544	[M+H]+	0.024205	0.0597205	0.00793072	0.0306188	0.00956157	0.0109458	0.0146196	0.011709	0.0114573	0.00529572	0.00515862	0.00730387	0.0820902	0.0511725	0.0690174	0.0674267	0.0224967	0.0218903	0.0221935
486	plumieride	Terpenoids(萜类)	C21H26O12	AOPMSFXOYJXDNJ-IRFSQMTFSA-N	469.133	190.811	0.880525	[M-H]-	0.000243685	0.000839515	0.00065745	0.000580217	0.00852849	0.00710563	0.0114352	0.0090231	0.0367832	0.312808	0.0126763	0.120756	0.00461598	0.00920893	0.00767145	0.00716545	0.020692	0.027671	0.0241815
487	9-hydroxy-10,12-octadecadienoic acid	Lipids and lipid molecules(脂类和类脂分子)	C18H32O3	NPDSHTNEKLQQIJ-SIGMCMEVSA-N	295.228	872.666	0.444123	[M-H]-	1.75397	3.75344	6.33134	3.94625	1.32914	1.13539	1.46763	1.31072	11.4671	44.2541	5.7941	20.5051	4.4566	3.70485	2.42586	3.5291	4.90587	5.70697	5.30642
488	Yuccaol C	Flavonoids(黄酮类)	C30H22O10	UMQRRGZFEXVPFD-NSCUHMNNSA-N	543.132	35.4913	0.437036	[M+H]+	0.00214549	0.0412395	0.116578	0.0533212	0.0267388	0.0132982	0.01314	0.0177257	0.157729	0.223266	0.157069	0.179355	0.0210413	0.0462654	0.0366714	0.0346594	0.0621869	0.059192	0.0606894
489	D-Xylose	Organic oxygen compounds(有机氧化合物)	C5H10O5	SRBFZHDQGSBBOR-IOVATXLUSA-N	149.045	35.2963	3.1183	[M-H]-	0.773985	1.11859	1.60997	1.16751	0.392085	0.305107	0.324571	0.340588	1.02779	1.01541	1.07101	1.03807	1.29087	0.785662	0.824298	0.966942	0.668032	0.58393	0.625981
490	Myristicin	Others(其它类）	C11H12O3	BNWJOHGLIBDBOB-UHFFFAOYSA-N	193.086	578.841	2.49981	[M+H]+	0.000920394	0.000833773	0.000638416	0.000797528	0.000113477	0.000181132	5.48869e-05	0.000116499	0.000941892	0.000195473	0.000526945	0.00055477	0.00221391	0.000980444	0.00455572	0.00258336	0.000689749	0.000761688	0.000725718
491	gamma-sitosterol	Terpenoids(萜类)	C29H50O	KZJWDPNRJALLNS-VJSFXXLFSA-N	453.342	620.173	6.58016	[M+K]+	0.00275957	0.00189171	0.00179817	0.00214982	2.57558e-05	2.10694e-05	2.10775e-05	2.26342e-05	0.00804226	0.0029833	0.00252408	0.00451655	0.000120798	1.28224e-05	1.82707e-05	5.06303e-05	0.00159798	0.00163768	0.00161783
492	9-HOTrE	Others(其它类）	C18H30O3	RIGGEAZDTKMXSI-CUHSZNQNSA-N	293.212	793.335	1.32147	[M-H]-	5.21573	3.75755	5.13011	4.70113	0.340402	0.486016	0.271113	0.365844	10.0481	10.9144	6.39621	9.11957	0.317786	0.276672	0.18543	0.259962	2.084	2.44917	2.26658
493	(3beta,5alpha,7alpha)-14-Methylcholesta-9(11),24-diene-3,7-diol	Lipids and lipid molecules(脂类和类脂分子)	C28H46O2	GVYKPOLJSCOPHA-UHFFFAOYSA-N	415.357	1054.72	1.10331	[M+H]+	0.000853995	0.000963614	0.000514023	0.000777211	0.00343015	0.00418002	0.00702959	0.00487992	0.000824865	0.00137847	0.000711681	0.000971673	0.00431341	0.00215753	0.00312562	0.00319885	0.00250421	0.00251531	0.00250976
494	Lutein	Lipids and lipid molecules(脂类和类脂分子)	C40H56O2	KBPHJBAIARWVSC-RTIVXWJOSA-N	568.428	1059.37	1.14753	[M+H]+	0.000758595	0.00326619	0.00116562	0.00173014	0.00383636	0.00512312	0.0015054	0.00348829	0.00114989	0.00732827	0.00238047	0.00361954	0.0188003	0.015096	0.0105855	0.0148272	0.0055212	0.00504723	0.00528422
495	judaicin (eudesmane naphthofuran)	Terpenoids(萜类)	C15H20O4	NGPDZEACIWDCKX-WUDKWMPASA-N	265.143	350.611	0.694271	[M+H]+	0.000101877	2.32251e-05	7.18789e-05	6.56605e-05	2.18517e-06	1.63506e-06	1.63602e-06	1.81875e-06	0.00282118	0.00459928	0.00506212	0.00416086	0.00510257	0.00419378	0.00772287	0.00567307	0.00252598	0.00220071	0.00236334
496	Indole-3-carboxylic acid	Alkaloid(生物碱)	C9H7NO2	KMAKOBLIOCQGJP-UHFFFAOYSA-N	160.04	82.6967	2.84459	[M-H]-	0.0368017	0.0605478	0.0542725	0.0505407	0.197214	0.143522	0.16214	0.167625	0.00301467	0.00157438	9.59267e-05	0.00156166	0.0865489	0.0968603	0.080144	0.0878511	0.0616921	0.0691152	0.0654036
497	Furostane base -1H2O + 1O, O-Hex, O-Hex-Hex	Terpenoids(萜类)	C45H74O19	QEJIXVVELVKWFA-UHFFFAOYSA-N	963.473	312.809	0.307935	[M+HCOO]-	0.00139589	0.00542217	9.78861e-05	0.00230532	0.714211	0.48305	0.577749	0.59167	0.00010699	0.000117036	9.59267e-05	0.000106651	0.0118102	0.00011992	0.0190181	0.0103161	0.124494	0.143508	0.134001
498	(3beta,5alpha,6beta,9alpha,22E,24R)-23-Methylergosta-7,22-diene-3,5,6,9-tetrol	Lipids and lipid molecules(脂类和类脂分子)	C29H48O4	OVIAMXWKHLHCOK-NBVRZTHBSA-N	461.363	1096.84	0.819687	[M+H]+	0.000120402	0.000519012	1.61922e-06	0.000213678	0.000761372	0.000655902	0.000907612	0.000774962	0.00145048	0.000203376	0.00188252	0.00117879	0.000140862	0.000143254	0.000183064	0.000155727	0.00051099	0.000364701	0.000437845
499	VERAPAMIL	Others(其它类）	C27H38N2O4	SGTNSNPWRIOYBX-UHFFFAOYSA-N	453.272	444.304	0.724203	[M-H]-	0.00932778	0.0336239	0.00788689	0.0169462	0.224149	0.0909645	0.115597	0.14357	0.00010699	0.0210176	0.00467349	0.00859937	0.350584	0.277565	0.263028	0.297059	0.0770497	0.0801057	0.0785777
500	3-hydroxybenzoic acid	(Aromatic compound)芳香类化合物	C7H6O3	IJFXRHURBJZNAO-UHFFFAOYSA-N	137.025	158.641	4.1141	[M-H]-	0.289249	0.5032	0.524913	0.439121	0.412365	0.348741	0.323497	0.361534	0.715127	1.11912	0.382611	0.738954	0.376853	0.375622	0.216948	0.323141	0.326709	0.28279	0.30475
501	Aconitic acid (not validated, isomer of 271)	Others(其它类）	C6H6O6	GTZCVFVGUGFEME-UHFFFAOYSA-N	157.013	48.5823	0.60401	[M+H-H2O]+	0.00227356	0.00726035	0.00348266	0.00433885	0.0408046	0.0186859	0.0240392	0.0278432	0.00494105	0.0050422	0.00514805	0.00504376	0.00650377	0.0106204	0.00720559	0.0081099	0.00786401	0.00654018	0.00720209
502	Solasodine base + O-Hex-Hex-dHex	Terpenoids(萜类)	C45H73NO16	QCTMYNGDIBTNSK-UHFFFAOYSA-N	884.495	1613.66	0.349092	[M+H]+	1.69669e-06	0.000515594	0.00107996	0.000532418	0.00183943	0.00212744	0.00178057	0.00191581	4.00202e-05	5.80694e-05	1.64595e-06	3.32452e-05	0.00423223	0.00509174	0.0047363	0.00468675	0.00252623	0.00184717	0.0021867
503	Citranaxanthin	Lipids and lipid molecules(脂类和类脂分子)	C33H44O	PRDJTOVRIHGKNU-OZVHZJNCSA-N	457.35	986.816	1.04179	[M+H]+	0.00301939	0.00380974	0.00379072	0.00353995	0.00368989	0.00211676	0.00278648	0.00286438	0.00231314	0.00235748	0.00214628	0.0022723	0.00213328	0.00328242	0.00296378	0.00279316	0.00269485	0.00289338	0.00279411
504	Garcinia lactone dibutyl ester	Amino acids(氨基酸类)	C14H22O7	TYDSJOYVIREIOH-UHFFFAOYSA-N	303.145	65.9494	1.24488	[M+H]+	0.0116371	0.00739207	0.00120891	0.00674602	0.00117768	0.0018499	0.00178354	0.00160371	0.00243198	0.000326169	0.00106757	0.00127524	0.00487252	0.00360718	0.00386336	0.00411435	0.00275429	0.00274826	0.00275127
505	(10Z,14E,16E)-10,14,16-Octadecatrien-12-ynoic acid	Lipids and lipid molecules(脂类和类脂分子)	C18H26O2	KDVOULUCGQGVQH-IUDSIRJBSA-N	275.2	531.236	0.895022	[M+H]+	0.00987205	0.00984595	0.0212587	0.0136589	0.0104263	0.0106324	0.00547372	0.00884413	0.185696	0.168733	0.142586	0.165672	0.00489971	0.00312067	0.00305785	0.00369274	0.0529913	0.0461902	0.0495907
506	(S)-2-Azetidinecarboxylic acid	Amino acids(氨基酸类)	C4H7NO2	IADUEWIQBXOCDZ-UHFFFAOYSA-N	102.055	36.8064	0.999624	[M+H]+	0.0165643	0.0731508	0.0623685	0.0506945	0.0590647	0.045382	0.0553865	0.0532778	0.0515436	0.042613	0.06142	0.0518589	0.0747827	0.0706626	0.0621571	0.0692008	0.049283	0.0484545	0.0488688
507	Methyldopa	Organic acids and derivatives(有机酸及其衍生物)	C10H13NO4	CJCSPKMFHVPWAR-JTQLQIEISA-N	210.077	207.482	1.18228	[M-H]-	0.0113854	0.0141315	0.0158351	0.013784	9.51302e-05	0.00169601	0.00181206	0.00120106	0.0941512	0.404683	0.0813416	0.193392	0.0169585	0.0143474	0.0249131	0.0187396	0.0441439	0.0454069	0.0447754
508	Avocadenofuran	Organic heterocyclic compounds（有机杂环化合物 ）	C17H28O	KNKVJBRMGKXDGO-UHFFFAOYSA-N	249.221	559.018	0.600891	[M+H]+	0.00386089	0.00268711	0.00454248	0.00369683	0.000671736	0.000949285	0.000403034	0.000674685	0.00658607	0.00577709	0.00561622	0.00599313	5.99224e-05	0.000954385	0.00160583	0.00087338	0.0026799	0.00264533	0.00266262
509	Zizyphine A	Alkaloid(生物碱)	C33H49N5O6	NXCUAFMNFVTKHA-YEEQOOFQSA-N	612.374	499.183	1.62011	[M+H]+	1.05276e-05	0.000208665	1.61922e-06	7.36038e-05	0.000139235	1.63506e-06	1.06182e-05	5.0496e-05	1.26684e-05	2.19758e-05	0.00011216	4.89347e-05	0.00128397	0.00149168	0.000938641	0.0012381	0.000239232	0.000297058	0.000268145
510	Agaric Acid	Others(其它类）	C22H40O7	HZLCGUXUOFWCCN-UHFFFAOYSA-N	415.271	728.933	1.60499	[M-H]-	2.48589	3.09872	1.70535	2.42999	0.115322	0.113997	0.0599848	0.0964346	2.287	1.8534	2.49427	2.21156	0.309159	0.165586	0.157574	0.210773	1.04169	1.11562	1.07865
511	Deltaline	Terpenoids(萜类)	C27H41NO8	DTTPWCNKTMQMTE-UHFFFAOYSA-N	508.286	346.05	4.13542	[M+H]+	0.000759138	0.00550044	0.00022618	0.00216192	0.00399132	0.00148029	0.000848742	0.00210678	0.000207095	0.0002129	0.00042564	0.000281878	0.053794	0.0525266	0.043118	0.0498129	0.0130582	0.01252	0.0127891
512	13-HOTrE	Organic acids and derivatives(有机酸及其衍生物)	C18H30O3	KLLGGGQNRTVBSU-JDTPQGGVSA-N	293.212	736.009	1.33946	[M-H]-	1.57432	3.31066	6.88853	3.9245	0.564699	0.655373	0.368736	0.529603	15.5123	23.0113	6.94424	15.156	1.38591	0.681852	0.533916	0.867227	4.07815	4.41176	4.24496
513	(2S,3R,4S,5S,6R)-2-[4-[[(3S,4R,5S)-3-hydroxy-5-(4-hydroxy-3-methoxyphenyl)-4-(hydroxymethyl)oxolan-3-yl]methyl]-2-methoxyphenoxy]-6-(hydroxymethyl)oxane-3,4,5-triol	Phenylpropanoids(苯丙素类)	C26H34O12	SXGSYHDLSPXCMU-CTQTXEDXSA-N	556.237	207.822	2.11393	[M+NH4]+	1.69669e-06	2.39954e-05	1.61922e-06	9.10377e-06	0.0010458	0.000778574	0.00124056	0.00102164	0.00173198	0.00280545	0.00100274	0.00184672	0.000810766	0.000718785	0.00141701	0.000982187	0.00135944	0.00101317	0.00118631
514	SyringicAcid	Phenols(酚类)	C9H10O5	JMSVCTWVEWCHDZ-UHFFFAOYSA-N	199.181	703.676	2.63882	[M+H]+	0.000174234	0.000365928	0.000339768	0.00029331	5.67401e-05	0.000240108	0.000119983	0.000138944	0.000186832	0.000319048	0.000267989	0.000257956	0.000167148	0.000225239	0.000133115	0.000175167	0.0002277	0.000248432	0.000238066
515	Marmelo oxide A	Organic heterocyclic compounds（有机杂环化合物 ）	C10H16O	SULWOTZUSYCRIP-PLNGDYQASA-N	153.127	887.106	2.23321	[M+H]+	0.00374254	0.00453398	0.00532731	0.00453461	0.00428624	0.00683377	0.00339628	0.00483877	0.00218418	0.0022655	0.00286038	0.00243669	0.00348238	0.0058533	0.0044752	0.00460363	0.00289006	0.00189163	0.00239084
516	Cytochalasin B	Alkaloid(生物碱)	C29H37NO5	GBOGMAARMMDZGR-TYHYBEHESA-N	480.278	386.924	2.16958	[M+H]+	0.00181824	0.00170588	0.000141533	0.00122188	0.00600642	0.00423675	0.00494223	0.0050618	0.000721834	0.000216213	0.000494346	0.000477464	0.000936721	0.000811704	0.00244671	0.00139838	0.00177949	0.00155535	0.00166742
517	Nordihydrocapsaicin	Others(其它类）	C17H27NO3	VQEONGKQWIFHMN-UHFFFAOYSA-N	294.206	450.311	1.11708	[M+H]+	0.000347312	0.000316418	0.000441566	0.000368432	0.000220322	0.000144102	0.000148061	0.000170828	0.000692671	0.000367854	0.000346035	0.000468853	8.75293e-05	1.71478e-06	2.08154e-05	3.66865e-05	0.000153223	0.000195465	0.000174344
518	5,7-dihydroxy-2-(4-hydroxyphenyl)-6-[3,4,5-trihydroxy-6-(hydroxymethyl)oxan-2-yl]-4H-chromen-4-one	Flavonoids(黄酮类)	C21H20O10	MYXNWGACZJSMBT-UHFFFAOYSA-N	433.113	339.875	0.392565	[M+H]+	1.10058e-05	2.27578e-06	1.61922e-06	4.96695e-06	0.000694795	0.00143046	0.00119257	0.00110594	0.123594	0.11676	0.057862	0.0994053	7.60111e-05	0.000314056	1.81109e-06	0.000130626	0.0289562	0.0279867	0.0284715
519	Flavanone	Flavonoids(黄酮类)	C15H12O2	ZONYXWQDUYMKFB-UHFFFAOYNA-N	225.091	785.645	1.8685	[M+H]+	0.000250979	0.00051294	0.000159848	0.000307922	0.000224118	0.000267441	0.000393092	0.000294884	0.000239099	0.00013007	0.000247001	0.00020539	0.00038823	0.000369052	0.000322007	0.000359763	0.000313458	0.000205072	0.000259265
520	cirsimarin	Flavonoids(黄酮类)	C23H24O11	RETJLKUBHXTIGH-FZFRBNDOSA-N	475.126	422.255	1.69119	[M-H]-	0.00130078	0.000380416	0.00505982	0.00224701	9.51302e-05	7.56048e-05	7.86714e-05	8.31355e-05	0.0119153	0.0278146	0.0277957	0.0225085	0.000135668	0.00011992	0.000108059	0.000121216	0.00217892	0.00221648	0.0021977
521	2-Aminoheptanedioic acid	Amino acids(氨基酸类)	C7H13NO4	JUQLUIFNNFIIKC-UHFFFAOYSA-N	176.093	1592.07	0.222329	[M+H]+	0.0287237	0.0468117	0.0281149	0.0345501	0.0393564	0.024301	0.0237182	0.0291252	0.0260908	0.028026	0.02298	0.025699	0.0347639	0.028513	0.0585386	0.0406052	0.0309395	0.0211424	0.026041
522	Linolenic acid	Lipids and lipid molecules(脂类和类脂分子)	C18H30O2	DTOSIQBPPRVQHS-UHFFFAOYSA-N	277.218	782.068	2.29579	[M-H]-	0.233733	0.261224	0.575662	0.356873	0.0250109	0.036446	0.0268996	0.0294522	0.661749	1.89706	0.404905	0.987906	0.310508	0.175605	0.157467	0.214527	0.277149	0.304714	0.290932
523	2b,3a,9a,24R)-Ergosta-7,22-diene-2,3,9-triol	Lipids and lipid molecules(脂类和类脂分子)	C28H46O3	RVWGLBNUTMYAOL-LJJGXUKZSA-N	431.352	992.301	0.197999	[M+H]+	0.000737413	0.00847249	0.00776932	0.00565974	0.00262738	0.000503442	0.00101288	0.00138123	0.00204566	0.00130916	0.00134469	0.0015665	0.000637188	0.00617757	0.000300306	0.00237169	0.000944898	0.000826239	0.000885569
524	Dehydrooreadone	Organic heterocyclic compounds（有机杂环化合物 ）	C14H18O3	RBUVATMDYDGAJH-UHFFFAOYSA-N	235.132	663.971	1.3873	[M+H]+	0.019261	0.0339856	0.018863	0.0240365	0.0222526	0.0166261	0.0137196	0.0175327	0.0153242	0.0180582	0.01852	0.0173008	0.0176484	0.0156433	0.0174432	0.0169116	0.0150797	0.0163443	0.015712
525	Ethyl trans-p-methoxycinnamate	Organic acids and derivatives(有机酸及其衍生物)	C12H14O3	DHNGCHLFKUPGPX-RMKNXTFCSA-N	291.195	852.364	0.833265	[M+H]+	0.00301642	0.0029427	0.0058595	0.00393954	0.000346279	0.000560754	0.000194904	0.000367312	0.0104847	0.0153332	0.00592352	0.0105805	7.86488e-05	0.000203058	0.000308553	0.000196753	0.00400952	0.00371918	0.00386435
526	Peimisine	Alkaloid(生物碱)	C27H41NO3	KYELXPJVGNZIGC-GKFGJCLESA-N	428.312	345.168	0.947403	[M+H]+	0.00144527	0.00513625	0.0035748	0.00338544	2.18517e-06	0.000146615	0.00015256	0.000100453	1.61809e-06	1.69526e-06	1.64595e-06	1.6531e-06	0.00040742	0.00120345	0.000637744	0.000749538	0.000749684	0.000805304	0.000777494
527	(9S,10E,12Z,15Z)-9-Hydroxy-10,12,15-octadecatrienoic acid	Organic acids and derivatives(有机酸及其衍生物)	C18H30O3	RIGGEAZDTKMXSI-JPAZTHTMSA-N	293.212	630.461	1.25533	[M-H]-	0.106398	0.0613292	0.123015	0.096914	0.00910423	0.0146649	0.00779289	0.0105207	0.202349	0.202715	0.139505	0.181523	0.0136887	0.00661081	0.0107213	0.0103403	0.0531915	0.0573004	0.055246
528	myo-Inositol	Organic oxygen compounds(有机氧化合物)	C6H12O6	CDAISMWEOUEBRE-GPIVLXJGSA-N	203.052	35.2103	4.07742	[M+H]+	0.370406	0.0193187	0.00929838	0.133008	0.0160969	0.00914002	0.00896464	0.0114005	0.00315015	0.0141089	0.00329665	0.0068519	0.0219168	0.0306138	0.0382747	0.0302684	0.124315	0.10854	0.116428
529	Securinine	Alkaloid(生物碱)	C13H15NO2	SWZMSZQQJRKFBP-WZRBSPASSA-N	218.118	135.823	2.42228	[M+H]+	0.000182071	0.000178482	0.000188252	0.000182935	0.00290828	0.00170675	0.00159622	0.00207041	0.00655154	0.00760464	0.0133335	0.00916323	0.00175758	0.000422536	0.000347581	0.000842565	0.00275507	0.00219301	0.00247404
530	2-Isopropyl-5-methoxypyrazine	Organic heterocyclic compounds（有机杂环化合物 ）	C8H12N2O	GSVQZEKWEURMLP-UHFFFAOYSA-N	153.102	158.766	1.46316	[M+H]+	0.00446442	0.00621416	0.00825468	0.00631109	0.00555928	0.00161947	0.00180613	0.00299496	0.0138089	0.0540765	0.00728766	0.0250577	0.00509631	0.00406673	0.00387979	0.00434761	0.00665687	0.00594682	0.00630184
531	Methyl jasmonate	Lipids and lipid molecules(脂类和类脂分子)	C13H20O3	GEWDNTWNSAZUDX-WQMVXFAESA-N	223.134	583.889	1.44466	[M-H]-	0.0782867	0.0582149	0.0439005	0.0601341	0.000253222	0.00280405	0.000302425	0.0011199	0.277649	0.226601	0.0993208	0.20119	0.000135668	0.00011992	0.000108059	0.000121216	0.0556145	0.0560605	0.0558375
532	Dihydrosinapic acid	Organic acids and derivatives(有机酸及其衍生物)	C11H14O5	BPPVOXVSMSXBEI-UHFFFAOYSA-N	227.091	238.82	0.357546	[M+H]+	0.000129026	0.000305086	0.000364909	0.00026634	0.00152563	0.000906356	0.00114249	0.00119149	0.000337961	0.000712675	0.000264812	0.000438483	0.000239062	0.000191811	0.000265077	0.000231983	0.000337068	0.000268359	0.000302713
533	4-Methylcyclohexanone	Others(其它类）	C7H12O	VGVHNLRUAMRIEW-UHFFFAOYSA-N	113.096	684.625	0.546578	[M+H]+	0.000109046	2.27578e-06	0.000231891	0.000114404	0.000317979	0.000339104	0.000287859	0.000314981	0.00143288	0.00167252	0.000171034	0.00109214	0.000108012	9.29932e-05	8.36603e-05	9.48884e-05	0.000229996	0.000197864	0.00021393
534	N-Isobutyl-2,4,8,10,12-tetradecapentaenamide	Lipids and lipid molecules(脂类和类脂分子)	C18H27NO	KVUKDCFEXVWYBN-FMBIJHKPSA-N	274.217	615.231	2.32289	[M+H]+	1.69669e-06	2.27578e-06	4.32359e-05	1.57361e-05	2.18517e-06	1.63506e-06	1.63602e-06	1.81875e-06	0.000612676	0.000338041	1.64595e-06	0.000317454	0.00168197	0.000982532	0.00211504	0.00159318	0.000124111	0.000167537	0.000145824
535	4-hydroxyphenylacetic acid	Others(其它类）	C8H8O3	XQXPVVBIMDBYFF-UHFFFAOYSA-N	151.04	204.588	0.63447	[M-H]-	0.00110583	0.00413726	0.00833564	0.00452625	0.0437683	0.0301722	0.0282795	0.0340733	0.0567951	0.0761031	0.0372102	0.0567028	0.0223108	0.0222361	0.0156795	0.0200755	0.0254323	0.0226001	0.0240162
536	Phenelzine	(Aromatic compound)芳香类化合物	C8H12N2	RMUCZJUITONUFY-UHFFFAOYSA-N	137.107	321.928	1.1432	[M+H]+	0.00104903	0.00175818	0.000982453	0.00126322	0.00057524	0.000513862	0.000881982	0.000657028	0.0016212	0.00221243	0.00113131	0.00165498	0.00153837	0.00155724	0.00154182	0.00154581	0.0018674	0.00168642	0.00177691
537	Valerophenone	Others(其它类）	C11H14O	XKGLSKVNOSHTAD-UHFFFAOYSA-N	163.111	404.908	2.67201	[M+H]+	0.0041094	0.00428398	0.00475196	0.00438178	2.18517e-06	0.000115724	0.000359389	0.000159099	0.00188261	0.000987808	0.00161041	0.00149361	0.0048695	0.00270287	0.0042762	0.00394952	0.00225767	0.00243125	0.00234446
538	Annocherin A	Lipids and lipid molecules(脂类和类脂分子)	C24H38O5	OQDCKOUFTOKDOD-UHFFFAOYSA-N	407.279	774.561	0.749608	[M+H]+	0.000248672	0.00178665	0.00676168	0.00293233	2.56448e-05	2.09669e-05	2.25873e-05	2.30663e-05	0.00600776	0.0305792	0.0043436	0.0136435	1.85609e-05	8.49145e-05	7.70364e-05	6.01706e-05	0.00537988	0.00435434	0.00486711
539	1,28-Octacosanediol diferulate	Organic acids and derivatives(有机酸及其衍生物)	C48H74O8	BNCYSRWQCKLMQU-QUTRQNJUSA-N	779.539	1120.1	2.08058	[M+H]+	0.000238057	2.27578e-06	0.00434007	0.0015268	0.0157297	0.0264814	0.0154187	0.0192099	0.00469868	0.000315977	0.00207136	0.00236201	0.162183	0.0779451	0.0676243	0.102584	0.0270464	0.025696	0.0263712
540	Quinoline	Alkaloid(生物碱)	C9H7N	SMWDFEZZVXVKRB-UHFFFAOYSA-N	130.065	145.023	0.153089	[M+H]+	0.00364542	0.00512306	0.00424955	0.00433934	0.000559034	0.000486241	0.000650339	0.000565205	0.00145816	0.00439527	0.00341679	0.00309007	0.00404992	0.00147052	0.00151068	0.00234371	0.00233805	0.00247975	0.0024089
541	Avocadynofuran	Organic heterocyclic compounds（有机杂环化合物 ）	C17H26O	ONYOTXAYIZRIPJ-UHFFFAOYSA-N	247.205	530.943	1.45103	[M+H]+	0.00200914	0.00098897	0.000180951	0.00105969	0.000125317	0.000122934	0.000103131	0.000117127	0.00220505	0.00191667	0.00186225	0.00199466	0.000142315	9.04922e-05	0.000104289	0.000112366	0.000532426	0.000461041	0.000496733
542	Hydroxydestruxin B	Organic acids and derivatives(有机酸及其衍生物)	C30H51N5O8	COCZASXGUADHMT-UHFFFAOYSA-N	610.379	384.38	0.0108794	[M+H]+	0.000142476	0.00048919	0.000493205	0.000374957	0.00980314	0.00726643	0.00785923	0.0083096	0.000361863	0.00109427	0.000802212	0.000752783	5.6752e-05	1.71478e-06	6.08359e-05	3.97676e-05	0.00201542	0.00190599	0.0019607
543	Betavulgaroside X	Lipids and lipid molecules(脂类和类脂分子)	C46H70O18	BOUDARFVWGDGSN-UHFFFAOYSA-N	911.472	423.753	0.526742	[M+H]+	1.69669e-06	9.05162e-05	1.61922e-06	3.12774e-05	0.0263761	0.0215688	0.021295	0.02308	1.61809e-06	1.69526e-06	1.82782e-05	7.19719e-06	8.03873e-05	0.000316949	0.000307304	0.00023488	0.00536416	0.00510545	0.00523481
544	Vindoline	Alkaloid(生物碱)	C25H32N2O6	CXBGOBGJHGGWIE-KKFURDAFSA-N	457.233	824.447	0.680523	[M+H]+	0.0772744	0.4826	0.287091	0.282322	0.0576241	0.0440227	0.0560641	0.0525703	0.119197	0.0852779	0.184741	0.129739	0.022073	0.0225483	0.0443322	0.0296512	0.122274	0.1252	0.123737
545	2'-Deoxymugineic acid	Amino acids(氨基酸类)	C12H20N2O7	CUZKLRTTYZOCSD-UHFFFAOYSA-N	305.134	36.8423	0.790028	[M+H]+	0.000641188	0.00784718	0.0324155	0.0136346	0.000137259	0.000151125	1.63602e-06	9.66731e-05	0.0402397	0.0495242	0.0149414	0.0349018	0.00247732	0.00240678	0.0206294	0.00850449	0.0199572	0.020398	0.0201776
546	N-Hexadecanoylpyrrolidine	Organic heterocyclic compounds（有机杂环化合物 ）	C20H39NO	ULDNZNZTSYZQKK-UHFFFAOYSA-N	310.311	713.991	2.16992	[M+H]+	0.0175034	0.118767	0.0202647	0.0521784	0.0316651	0.0132518	0.114442	0.0531197	0.0425095	0.0626527	0.0760724	0.0604116	0.035943	0.0294992	0.0333639	0.0329354	0.0432938	0.0446235	0.0439587
547	2-Ketobutyric acid	Organic acids and derivatives(有机酸及其衍生物)	C4H6O3	TYEYBOSBBBHJIV-UHFFFAOYSA-N	101.025	79.6677	4.0006	[M-H]-	0.541293	0.510138	0.987952	0.679794	0.268261	0.202256	0.0243633	0.16496	1.64213	2.28935	1.69962	1.87703	1.04904	0.551007	0.877527	0.825859	0.671086	0.605655	0.638371
548	(3R,8E)-3-Hydroxy-5,8-megastigmadien-7-one	Organic oxygen compounds(有机氧化合物)	C13H20O2	UPRXEFYRIACHQZ-AATRIKPKSA-N	209.154	522.192	2.28578	[M+H]+	0.000347798	0.00043629	0.000268445	0.000350844	0.000333094	0.000211831	0.00022597	0.000256965	0.000670576	0.0013699	0.000508332	0.000849602	0.00020927	0.000137141	0.000134333	0.000160248	0.000299657	0.000402652	0.000351154
549	8,11-Heptadecadienal	Lipids and lipid molecules(脂类和类脂分子)	C17H30O	JEBIMSVVDVTZIY-IXWMQOLASA-N	251.237	906.362	1.07644	[M+H]+	0.00031129	0.000643939	0.00117873	0.000711319	0.000555638	0.000899696	0.000282016	0.000579117	0.000617062	0.000735265	0.000209039	0.000520455	0.00103208	0.00101325	0.00074424	0.000929857	0.000540391	0.00050313	0.000521761
550	3-Hydroxymugineic acid	Amino acids(氨基酸类)	C12H20N2O9	QPIOQLJXMZWNFJ-UHFFFAOYSA-N	337.125	397.726	2.16368	[M+H]+	0.000419691	2.27578e-06	1.61922e-06	0.000141195	2.18517e-06	1.63506e-06	1.63602e-06	1.81875e-06	0.00040494	0.000435278	0.000438967	0.000426395	0.000442172	1.71478e-06	0.000426812	0.000290233	0.000218864	0.000203819	0.000211342
551	Eremopetasinorone A	Organic oxygen compounds(有机氧化合物)	C13H18O2	JJZRURWGJILXRH-UHFFFAOYSA-N	207.138	443.019	1.48053	[M+H]+	0.000467763	0.000388668	0.000123352	0.000326594	0.00197939	0.00200859	0.00198035	0.00198944	0.0077289	0.011614	0.0023779	0.00724028	0.000317826	0.000293322	0.000146162	0.000252437	0.00227726	0.0023117	0.00229448
552	25-Acetyl-6,7-didehydrofevicordin F 3-[glucosyl-(1->6)-glucoside]	Lipids and lipid molecules(脂类和类脂分子)	C43H62O18	SQETUVZNOCBWJQ-VAWYXSNFSA-N	867.391	399.824	1.60035	[M+H]+	3.91309e-05	2.27578e-06	1.61922e-06	1.4342e-05	0.000572338	0.000473578	0.000827799	0.000624572	1.61809e-06	1.69526e-06	1.64595e-06	1.6531e-06	0.00333768	0.00280249	0.00453048	0.00355688	0.000103726	0.000136155	0.000119941
553	L-Asparagine	Amino acids(氨基酸类)	C4H8N2O3	DCXYFEDJOCDNAF-REOHCLBHSA-N	133.061	351.186	3.00618	[M+H]+	0.000263818	0.00111631	0.000239744	0.000539959	0.00405399	0.00554763	0.00183593	0.00381252	0.00431188	0.00494232	0.00102416	0.00342612	0.0138179	0.0199081	0.0102331	0.014653	0.00666904	0.00663042	0.00664973
554	(Z)-6-Tetradecene-1,3-diyne-5,8-diol	Lipids and lipid molecules(脂类和类脂分子)	C14H20O2	AGXXOOILRXZQTH-QXMHVHEDSA-N	221.153	730.079	2.66648	[M+H]+	0.00055186	0.000499084	0.000719639	0.000590194	2.18517e-06	1.82267e-05	6.67136e-05	2.90418e-05	0.00183119	0.00173015	0.00140202	0.00165446	8.54849e-05	6.52039e-05	2.72556e-05	5.93148e-05	0.000530903	0.000563729	0.000547316
555	xi-Linalool 3-[rhamnosyl-(1->6)-glucoside]	Lipids and lipid molecules(脂类和类脂分子)	C22H38O10	SZTBSKBBYWJFEJ-UHFFFAOYSA-N	463.254	286.142	2.68564	[M+H]+	0.000281655	0.00120378	0.000418602	0.000634679	0.00180678	0.00201548	0.00140542	0.00174256	4.77603e-05	1.69526e-06	1.64595e-06	1.70338e-05	0.00349073	0.00328115	0.00291254	0.00322814	0.0019963	0.00133114	0.00166372
556	Physapruin B	Lipids and lipid molecules(脂类和类脂分子)	C34H50O9	BUTLOLBCWDNVGA-UHFFFAOYSA-N	603.35	404.369	0.0802955	[M+H]+	8.81523e-05	0.000243041	5.40242e-05	0.000128406	0.00589246	0.0041803	0.00399228	0.00468835	0.00025932	9.61901e-05	0.000163818	0.000173109	0.00495782	0.00621863	0.00165768	0.00427804	0.00192353	0.00207442	0.00199898
557	Picroside II	Terpenoids(萜类)	C23H28O13	AKNILCMFRRDTEY-UHFFFAOYSA-N	511.149	219.8	1.63654	[M-H]-	0.0102191	0.0031132	9.78861e-05	0.00447672	0.215141	0.271322	0.294325	0.260263	0.00271537	0.00592123	0.00036316	0.00299992	0.115635	0.0930001	0.111443	0.106693	0.0798823	0.083392	0.0816371
558	(2S,3S,4S,5R,6R)-6-[[(3S,6aR,6bS,8aR,9R,14bS)-14b-formyl-9-hydroxy-4,4,6a,6b,8a,11,11-heptamethyl-1,2,3,4a,5,6,7,8,9,10,12,12a,14,14a-tetradecahydropicen-3-yl]oxy]-5-[(2S,3R,4S,5R)-4,5-dihydroxy-3-[(2S,3R,4R,5R,6S)-3,4,5-trihydroxy-6-methyloxan-2-yl]oxyoxan-2-yl]oxy-3,4-dihydroxyoxane-2-carboxylic acid	Terpenoids(萜类)	C47H74O17	GGYFTLUVQMVCMN-LMQYYACCSA-N	909.488	374.888	2.34587	[M-H]-	0.0304263	0.175284	0.00288934	0.0695331	0.261479	0.161821	0.237311	0.220204	0.00010699	0.000117036	0.000758746	0.00032759	0.0491779	0.074333	0.0788777	0.0674629	0.073066	0.0835397	0.0783028
559	Berberine	Alkaloid(生物碱)	C20H18NO4	YBHILYKTIRIUTE-UHFFFAOYSA-N	336.122	448.87	1.68786	[M+H]+	0.000613715	0.00553794	0.000254679	0.00213544	0.000694348	0.000193861	0.00101406	0.00063409	0.0212557	0.0141522	0.00489856	0.0134355	0.000160986	1.71478e-06	0.000275471	0.000146057	0.00357849	0.00335189	0.00346519
560	1,4-Dimethoxybenzene	(Aromatic compound)芳香类化合物	C8H10O2	OHBQPCCCRFSCAX-UHFFFAOYSA-N	139.075	412.995	1.91049	[M+H]+	0.000393131	0.000794072	0.00028607	0.000491091	0.00104232	0.000917839	0.000660029	0.000873395	0.00409693	0.00345596	0.00625464	0.00460251	0.000294004	0.000609403	0.000415572	0.00043966	0.00164508	0.00160021	0.00162264
561	3alpha-Tigloyloxytropane N-oxide	Alkaloid(生物碱)	C13H21NO3	VNARLHBYSZUQEN-RUDMXATFSA-N	240.159	206.052	0.158027	[M+H]+	0.000100236	0.000276613	0.000163574	0.000180141	8.38737e-05	2.972e-05	1.63676e-05	4.33204e-05	0.00360784	0.00222386	0.00189325	0.00257498	0.00203579	0.00107219	0.00244314	0.00185037	0.000411065	0.00034658	0.000378823
562	Docosahexaenoic acid	Lipids and lipid molecules(脂类和类脂分子)	C22H32O2	MBMBGCFOFBJSGT-KUBAVDMBSA-N	329.247	701.808	1.45493	[M+H]+	0.00202922	0.00146936	0.000842208	0.00144693	0.00150245	0.000783509	0.000636419	0.000974127	0.00261543	0.000747195	0.000745612	0.00136941	0.00106268	0.00103612	0.000979803	0.0010262	0.00109587	0.00104621	0.00107104
563	Torvoside G	Lipids and lipid molecules(脂类和类脂分子)	C34H56O9	BDENGJXHUIIQRH-UHFFFAOYSA-N	609.403	441.045	5.43898	[M+H]+	0.00013518	0.000722731	0.00011108	0.000322997	0.00351561	0.00279701	0.00274655	0.00301972	0.000326498	0.0124437	0.00244003	0.00507007	6.69996e-05	0.000431642	0.000390099	0.000296247	0.00158949	0.00143896	0.00151423
564	Lophophorine	Alkaloid(生物碱)	C13H17NO3	PNFBXEKHLUDPIM-UHFFFAOYSA-N	236.126	412.284	0.686041	[M+H]+	0.00136067	0.00023328	0.000470191	0.000688046	2.18517e-06	1.63506e-06	1.63602e-06	1.81875e-06	0.00064487	0.000548862	0.000286206	0.000493313	0.000232352	1.71478e-06	1.81109e-06	7.86258e-05	0.000224858	0.000208504	0.000216681
565	alpha-Irone	Others(其它类）	C14H22O	JZQOJFLIJNRDHK-CMDGGOBGSA-N	207.174	966.848	1.67276	[M+H]+	0.00169701	0.00388861	0.00823603	0.00460722	0.00231729	0.00192371	0.00191022	0.00205041	0.00406435	0.00835312	0.0033637	0.00526039	0.00238395	0.00300143	0.00172723	0.00237087	0.0033005	0.00331767	0.00330908
566	Simmondsin	Organic oxygen compounds(有机氧化合物)	C16H25NO9	KURSRHBVYUACKS-CLTKARDFSA-N	376.162	195.197	4.42818	[M+H]+	0.00357756	0.0070042	0.000868455	0.00381674	0.000374006	0.000284257	0.000155932	0.000271399	0.0129027	0.026438	0.00175025	0.013697	0.00254759	0.0010548	0.00200602	0.00186947	0.00134419	0.00131327	0.00132873
567	Mulberrofuran S	Flavonoids(黄酮类)	C34H24O9	MINVTMPFZNRNNP-UHFFFAOYSA-N	577.156	340.471	2.27934	[M+H]+	1.69669e-06	0.000543936	1.61922e-06	0.000182417	7.55077e-05	1.63506e-06	1.63602e-06	2.62596e-05	0.0428212	0.0176999	0.0131444	0.0245552	1.80618e-06	1.71478e-06	1.81109e-06	1.77735e-06	0.0064483	0.00527709	0.00586269
568	Antibiotic SB 202742	(Aromatic compound)芳香类化合物	C24H34O3	MBYMHCHZLAJVRK-YSFKBSJESA-N	371.258	808.52	0.327302	[M+H]+	0.00194032	0.00158372	0.00112927	0.0015511	0.000242507	0.000160527	0.000321264	0.000241433	0.00119498	0.00155181	0.00192613	0.00155764	0.000431689	0.00050388	0.000278715	0.000404761	0.000835304	0.000549763	0.000692533
569	L-Nicotine	Alkaloid(生物碱)	C10H14N2	SNICXCGAKADSCV-JTQLQIEISA-N	163.123	196.992	1.95912	[M+H]+	0.00032208	0.000703764	0.000540223	0.000522023	0.0019158	0.00135015	0.00162935	0.00163177	0.00258624	0.000851973	0.000300587	0.00124627	0.000754027	0.001171	0.00105268	0.000992571	0.000819661	0.000774261	0.000796961
570	Vincristine Sulfate	Alkaloid(生物碱)	C46H56N4O10.H2SO4	AQTQHPDCURKLKT-JKDPCDLQSA-N	825.419	419.826	7.01869	[M+H]+	8.84256e-05	0.00042147	1.61922e-06	0.000170505	0.0106835	0.00700979	0.00711027	0.00826785	1.59077e-05	1.69526e-06	1.16359e-05	9.74628e-06	0.00921635	0.00910852	0.0115052	0.00994336	0.00275681	0.002034	0.0023954
571	7-Hydroxy-1,7-bis(4-hydroxy-3-methoxyphenyl)-1-heptene-3,5-dione	Others(其它类）	C21H22O7	NKDVMZOMVJQUDC-UTCJRWHESA-N	387.143	503.892	1.23203	[M+H]+	0.000463286	0.00360164	0.000397167	0.00148736	0.00501684	0.0042666	0.00524407	0.00484251	0.00129073	0.00250868	0.000222064	0.00134049	0.0118334	0.00853946	0.0189283	0.0131004	0.00437287	0.00444365	0.00440826
572	Flavone base + 3O, 1MeO	Flavonoids(黄酮类)	C16H12O6	MBNGWHIJMBWFHU-UHFFFAOYSA-N	299.056	512.924	0.881308	[M-H]-	0.0248754	0.00755347	0.0115753	0.0146681	0.00384082	0.0105014	0.00689171	0.00707797	7.7606	9.31832	6.59844	7.89245	0.00493105	0.00735828	0.0126571	0.00831547	1.40004	1.5476	1.47382
573	syringin	Organic oxygen compounds(有机氧化合物)	C17H24O9	QJVXKWHHAMZTBY-GCPOEHJPSA-N	371.134	265.899	3.24876	[M-H]-	0.0027195	0.000101144	0.00219299	0.00167121	0.0792507	0.0561841	0.0563034	0.0639127	0.0156143	0.0136507	0.0253217	0.0181956	0.000135668	0.00011992	0.000108059	0.000121216	0.0120355	0.0133797	0.0127076
574	Saikosaponin E	Terpenoids(萜类)	C42H68O12	KQGDHYQRJRGMDG-UHFFFAOYSA-N	787.46	253.379	0.616353	[M+Na]+	1.69669e-06	0.00151595	1.61922e-06	0.000506423	0.000334496	0.000277207	0.000242219	0.000284641	1.61809e-06	1.69526e-06	1.64595e-06	1.6531e-06	0.0020474	0.00365761	0.00202995	0.00257832	0.000696752	0.00056379	0.000630271
575	(7'S,8'S)-4,7'-Epoxy-3,8'-bilign-7-ene-3',5-dimethoxy-4',9,9'-triol 4'-glucoside	Others(其它类）	C26H32O11	SPWHQAUMLDQOFU-ARJAWSKDSA-N	521.202	183.643	2.76421	[M+H]+	0.000140847	0.00113627	1.61922e-06	0.000426246	0.000551637	0.000390368	0.000533095	0.0004917	1.61809e-06	3.06271e-05	1.64595e-06	1.1297e-05	0.00697828	0.00315137	0.00515147	0.00509371	0.00163931	0.00151213	0.00157572
576	SCOPOLINE	Alkaloid(生物碱)	C8H13NO2	MEGPURSNXMUDAE-UHFFFAOYSA-N	156.102	266.567	2.50867	[M+H]+	0.00021964	0.000985485	0.00128652	0.000830547	0.000924003	0.000675455	0.000817241	0.000805567	0.00120607	0.00448472	0.000917306	0.0022027	0.000950974	0.00113177	0.00109487	0.0010592	0.00106126	0.000903029	0.000982146
577	Flavanomarein	Flavonoids(黄酮类)	C21H22O11	DGGOLFCPSUVVHX-RTHJTPBESA-N	449.108	395.767	2.43043	[M-H]-	0.000848726	0.000583725	9.78861e-05	0.000510112	0.00423477	0.00119415	0.00176559	0.00239817	0.0782959	0.285681	0.0163023	0.12676	0.000135668	0.00011992	0.000108059	0.000121216	0.0209562	0.0181752	0.0195657
578	Swainsonine	Alkaloid(生物碱)	C8H15NO3	FXUAIOOAOAVCGD-WCTZXXKLSA-N	174.112	15.5132	2.05677	[M+H]+	0.000315367	0.000320298	0.00034523	0.000326965	0.00040594	0.000291958	0.000401522	0.000366473	0.000171495	0.000127026	0.000313859	0.000204127	0.000297003	0.000367145	0.000332269	0.000332139	0.000337992	0.000321594	0.000329793
579	4-Hydroxystyrene	(Aromatic compound)芳香类化合物	C8H8O	FUGYGGDSWSUORM-UHFFFAOYSA-N	119.05	284.245	1.54066	[M-H]-	0.05848	0.208963	0.554788	0.274077	0.0511212	0.0503665	0.043544	0.0483439	1.70786	2.06243	0.640812	1.47037	0.349218	0.0943894	0.120448	0.188018	0.462515	0.474235	0.468375
580	N'-Hydroxyneosaxitoxin	Alkaloid(生物碱)	C10H17N7O6	YBDAUZJLBCGWOB-UHFFFAOYSA-N	332.134	36.3869	0.679388	[M+H]+	0.00546532	0.00445517	0.00307925	0.00433325	0.0128118	0.00788584	0.00959332	0.010097	0.0492013	0.030683	0.0567973	0.0455605	0.00557555	0.00212952	0.00617493	0.00462666	0.0164474	0.0156215	0.0160345
581	1,3,5,11-Bisabolatetraen-10-one	Lipids and lipid molecules(脂类和类脂分子)	C15H20O	JVRYIUOXNFDSNU-UHFFFAOYSA-N	217.158	606.38	1.00869	[M+H]+	0.000238309	0.000212474	0.0005226	0.000324461	5.75982e-05	2.49379e-05	9.00394e-06	3.05133e-05	0.00179266	0.00131168	0.000911358	0.00133856	1.52569e-05	1.71478e-06	7.08426e-05	2.92714e-05	0.000366848	0.000371722	0.000369285
582	Rubraflavone C	Flavonoids(黄酮类)	C30H34O6	RHAIJKNXAULKGF-VXLYETTFSA-N	491.229	598.688	20.9618	[M+H]+	0.000731008	0.000689664	0.000186431	0.000535701	2.36713e-05	2.11989e-05	1.63602e-06	1.55021e-05	0.000687637	0.000300954	0.00110666	0.000698416	6.64741e-05	0.000229528	0.000126388	0.000140797	0.000103769	0.00014095	0.00012236
583	4-Coumaroyl-2-hydroxyputrescine	Organic acids and derivatives(有机酸及其衍生物)	C13H18N2O3	XBVRGBGSLROQIA-ZZXKWVIFSA-N	251.139	191.357	0.916688	[M+H]+	0.00471685	0.00365643	0.000941157	0.00310481	7.14082e-05	0.00019297	0.00026501	0.000176463	0.00505583	0.00172104	0.00302794	0.00326827	0.00198646	0.00126684	0.00110999	0.00145443	0.00191956	0.00198276	0.00195116
584	Eremopetasidione	Lipids and lipid molecules(脂类和类脂分子)	C14H20O3	ZKOZDFWTXYIUDZ-UHFFFAOYSA-N	237.148	371.81	0.426553	[M+H]+	0.000841465	0.000993485	0.000607868	0.000814273	8.63049e-05	3.32748e-05	1.63602e-06	4.04052e-05	0.0022475	0.00184517	0.00271718	0.00226995	0.000172856	1.71478e-06	0.000376472	0.000183681	0.000464381	0.000684982	0.000574682
585	Demethoxycurcumin	Phenols(酚类)	C20H18O5	HJTVQHVGMGKONQ-LUZURFALSA-N	339.123	402.695	0.391482	[M+H]+	0.000254952	0.000521736	0.00123461	0.000670431	2.18517e-06	1.63506e-06	1.63602e-06	1.81875e-06	0.00198302	0.00481477	0.0011623	0.00265336	0.00241025	0.00154547	0.00213807	0.00203126	0.00118853	0.00122929	0.00120891
586	Biorobin	Flavonoids(黄酮类)	C27H30O15	RTATXGUCZHCSNG-UHFFFAOYNA-N	593.153	382.322	0.68642	[M-H]-	0.00469162	0.0029215	0.00228674	0.00329995	0.0695554	0.0480888	0.0730395	0.0635612	0.245956	0.725884	0.711949	0.561263	0.0486969	0.0283143	0.035556	0.0375224	0.0707223	0.0832017	0.076962
587	Tecostanine	Alkaloid(生物碱)	C11H21NO	CRVXJVHSLVEDRI-UHFFFAOYSA-N	184.169	336.012	1.82578	[M+H]+	0.00359303	0.00163107	0.000471079	0.00189839	5.14232e-05	8.98964e-05	1.63602e-06	4.76519e-05	0.00285119	0.000464072	0.0029468	0.00208735	1.80618e-06	1.71478e-06	1.81109e-06	1.77735e-06	0.0010579	0.000934843	0.000996372
588	Cucurbic acid	Lipids and lipid molecules(脂类和类脂分子)	C12H20O3	LYSGIJUGUGJIPS-ONEGZZNKSA-N	213.148	698.13	0.373289	[M+H]+	0.00282317	0.0019509	0.00258651	0.00245352	0.000388035	0.00106352	0.000422474	0.000624676	0.00208278	0.00130403	0.00139161	0.00159281	0.000229685	0.00019255	0.000179351	0.000200529	0.000855302	0.00071633	0.000785816
589	Uridine 5'-monophosphate	Alkaloid(生物碱)	C9H13N2O9P	DJJCXFVJDGTHFX-XVFCMESISA-N	323.028	39.8127	2.39365	[M-H]-	0.112561	2.38955	0.684165	1.06209	0.455847	0.174471	0.139501	0.256606	0.613148	0.310276	0.579781	0.501068	0.179165	0.160266	0.0869026	0.142111	0.360753	0.329067	0.34491
590	Avenalumic acid	(Aromatic compound)芳香类化合物	C11H10O3	CYYTUYSFBHDJRH-ZPUQHVIOSA-N	191.07	239.332	0.667475	[M+H]+	0.000488347	0.000608577	0.000491232	0.000529385	0.000553425	0.000390513	0.000391891	0.000445276	0.000955499	0.0032278	0.00051862	0.00156731	0.000123993	0.000185019	0.000229906	0.000179639	0.000599098	0.00047227	0.000535684
591	(17alpha,23S)-Epoxy-28,29-dihydroxy-27-norlanost-8-ene-3,24-dione	Lipids and lipid molecules(脂类和类脂分子)	C29H44O5	DIKWKAQBKMFLHS-UHFFFAOYSA-N	473.324	969.491	0.227135	[M+H]+	0.00465925	0.00383611	0.00275224	0.0037492	0.000113106	0.000158473	0.000142139	0.000137906	0.00342598	0.0035641	0.000370011	0.00245337	0.000118867	2.59063e-05	5.54321e-05	6.67351e-05	0.00155561	0.00136711	0.00146136
592	5-Acetyl-2,4-dimethyloxazole	Organic heterocyclic compounds（有机杂环化合物 ）	C7H9NO2	YJWCNOMJKJYKLQ-UHFFFAOYSA-N	140.071	60.8572	3.59279	[M+H]+	0.00142169	0.00274328	0.00109138	0.00175212	0.00159407	0.000817226	0.00187287	0.00142805	0.00423069	0.00516843	0.00321562	0.00420491	0.00233469	0.00279506	0.00279165	0.00264046	0.00266143	0.00293689	0.00279916
593	Acetylaconitine	Alkaloid(生物碱)	C36H49NO12	RIPYIJVYDYCPKW-UHFFFAOYSA-N	688.326	329.783	1.50169	[M+H]+	0.000195118	0.000483128	1.61922e-06	0.000226622	0.0485882	0.0377436	0.0384332	0.0415883	1.61809e-06	1.69526e-06	0.000107623	3.69787e-05	0.0095737	0.00590374	0.00714364	0.00754036	0.0114943	0.0105774	0.0110358
594	Lasiocarpine	Alkaloid(生物碱)	C21H33NO7	QHOZSLCIKHUPSU-LPLKQDONSA-N	412.237	539.045	1.75026	[M+H]+	0.00270791	0.00280958	0.0150042	0.00684056	0.002222	0.00316678	0.00144293	0.00227724	0.00221714	0.000968628	0.00126435	0.00148337	0.00417725	0.00275958	0.00452683	0.00382122	0.0028925	0.00233128	0.00261189
595	Geranic acid	Lipids and lipid molecules(脂类和类脂分子)	C10H16O2	ZHYZQXUYZJNEHD-VQHVLOKHSA-N	169.122	286.72	1.14905	[M+H]+	0.000469905	0.00153645	0.00335208	0.00178615	0.000291557	0.000365256	0.000307491	0.000321435	0.000236484	0.00180303	0.000602	0.000880504	0.000146483	0.000136098	0.000321401	0.000201327	0.000475838	0.000545603	0.00051072
596	Dihydrotanshinone I	Quinones(醌类)	C18H14O3	HARGZZNYNSYSGJ-UHFFFAOYSA-N	279.102	431.853	1.43598	[M+H]+	1.58857e-05	0.000622625	1.67601e-05	0.000218424	2.18517e-06	1.63506e-06	1.63602e-06	1.81875e-06	0.000100968	0.000543061	5.21863e-05	0.000232072	0.00118266	0.000586972	0.00146239	0.00107734	0.000433264	0.000290755	0.00036201
597	Androsin	Phenols(酚类)	C15H20O8	QUOZWMJFTQUXON-UXXRCYHCSA-N	327.108	243.001	1.02902	[M-H]-	0.146857	0.344237	0.323636	0.271577	0.0723831	0.0494759	0.0596959	0.0605183	0.0617805	0.0205708	0.0590655	0.0471389	0.00097588	0.00261466	0.011154	0.00491483	0.0928811	0.0888	0.0908405
598	Kukoamine B	Others(其它类）	C28H42N4O6	IWRAOCFRRTWUDF-UHFFFAOYSA-N	531.315	250.582	0.94543	[M+H]+	5.38679e-05	0.000583862	4.01319e-05	0.000225954	0.00984781	0.00571125	0.0064774	0.00734549	1.61809e-06	1.69526e-06	4.87021e-05	1.73385e-05	0.00397123	0.00529626	0.00109424	0.00345391	0.00240195	0.00242579	0.00241387
599	Fallacinol (Teloschistin)	Quinones(醌类)	C16H12O6	WJXSYUJKJSOJOG-UHFFFAOYSA-N	299.056	573.845	0.692472	[M-H]-	0.0265093	0.026406	0.0490678	0.0339944	0.00486128	0.00277291	0.018921	0.00885174	0.0565248	0.0124729	0.00969631	0.0262313	0.022738	0.032924	0.0387676	0.0314766	0.00888814	0.011835	0.0103616
600	Osmundalactone	Organic heterocyclic compounds（有机杂环化合物 ）	C6H8O3	TVDPVFPVOHCHQM-UHFFFAOYSA-N	129.054	60.4059	4.66661	[M+H]+	0.00848363	0.0132322	0.02361	0.0151086	0.00018358	1.63506e-06	1.63602e-06	6.22836e-05	0.036048	0.13207	0.0209771	0.0630318	0.00817856	0.0080936	0.00103313	0.00576843	0.0180127	0.0241657	0.0210892
601	Mucoxin	Lipids and lipid molecules(脂类和类脂分子)	C37H66O7	DVOUJRUFCBNRQW-UHFFFAOYSA-N	623.487	1019.86	1.03655	[M+H]+	0.0191846	0.00370994	0.000374777	0.00775645	0.00174855	0.00141217	0.00160247	0.00158773	0.00609543	1.69526e-06	0.00836371	0.00482028	0.000108966	6.24314e-05	0.000423875	0.000198424	0.00342056	0.00271264	0.0030666
602	AS 1-1	Lipids and lipid molecules(脂类和类脂分子)	C38H71NO9	DSCPFMRUDHIMNW-RBIAQBDQSA-N	686.52	1109.6	0.318008	[M+H]+	0.00256317	0.00575221	0.00420194	0.00417244	0.00675928	0.00551863	0.0090628	0.00711357	0.013325	0.0263923	0.00890655	0.0162079	0.00462151	0.00412519	0.00357544	0.00410738	0.00739249	0.00710731	0.0072499
603	Dolichosterone	Lipids and lipid molecules(脂类和类脂分子)	C28H46O5	CYPKCRFYMBXYBU-UHFFFAOYSA-N	463.34	1011.41	1.46907	[M+H]+	0.00302473	0.00598363	0.00255092	0.0038531	0.00876128	0.010998	0.00878383	0.00951438	0.000535756	0.000942133	0.000227312	0.0005684	0.00440807	0.00370548	0.0028971	0.00367022	0.00406401	0.00416541	0.00411471
604	Oleandrin	Terpenoids(萜类)	C32H48O9	JLPDBLFIVFSOCC-KRNKPDPWSA-N	575.325	1017.96	1.49707	[M-H]-	0.602974	0.589738	0.276809	0.48984	0.0310807	0.0343748	0.019757	0.0284042	0.22917	0.00318971	0.339401	0.190587	0.0539388	0.0163821	0.0130101	0.027777	0.116124	0.167556	0.14184
605	Terrestrosin D	Terpenoids(萜类)	C50H80O23	IXUNZKARBRITGN-WDJYAXNWSA-N	1047.49	421.303	6.82959	[M-H]-	7.74461e-05	0.000454752	9.78861e-05	0.000210028	0.00348941	0.00300967	0.0043523	0.00361713	0.00010699	0.000117036	9.59267e-05	0.000106651	0.41192	1.03555	0.385091	0.610854	0.108813	0.111573	0.110193
606	Pinoresinol diglucoside	Phenylpropanoids(苯丙素类)	C32H42O16	ZJSJQWDXAYNLNS-FUPWJLLWSA-N	681.239	303.284	1.51165	[M-H]-	0.00532307	0.0105494	0.00305801	0.00631015	0.354246	0.210865	0.300721	0.288611	0.0546189	0.141384	0.0273864	0.0744632	0.777928	0.740185	0.82844	0.782184	0.196562	0.221027	0.208794
607	Goyasaponin III	Lipids and lipid molecules(脂类和类脂分子)	C49H76O19	RMGKGCYVUJKQSS-UHFFFAOYSA-N	969.498	247.602	4.0675	[M+H]+	1.69669e-06	2.27578e-06	1.61922e-06	1.8639e-06	0.00183581	0.00154545	0.00100165	0.00146097	1.61809e-06	1.69526e-06	1.64595e-06	1.6531e-06	1.80618e-06	1.71478e-06	1.81109e-06	1.77735e-06	0.000212292	0.000217862	0.000215077
608	Cinnamic acid	Phenylpropanoids(苯丙素类)	C9H8O2	WBYWAXJHAXSJNI-VOTSOKGWSA-N	147.045	341.255	0.979018	[M-H]-	0.00922548	0.18911	0.00365098	0.0673288	9.51302e-05	7.56048e-05	7.86714e-05	8.31355e-05	0.0985558	0.69455	0.0962771	0.296461	0.0157209	0.00011992	0.00729593	0.00771226	0.0689229	0.0584904	0.0637067
609	Ligustilide	Organic heterocyclic compounds（有机杂环化合物 ）	C12H14O2	IQVQXVFMNOFTMU-FLIBITNWSA-N	191.107	404.908	2.29314	[M+H]+	0.00229463	0.0019172	0.00180726	0.00200636	2.18517e-06	0.000124768	0.000102861	7.66046e-05	0.00234757	0.000975986	0.00169822	0.00167393	0.00148787	0.00080965	0.0012438	0.00118044	0.00122659	0.00127047	0.00124853
610	Linamarin	Organic oxygen compounds(有机氧化合物)	C10H17NO6	QLTCHMYAEJEXBT-ZEBDFXRSSA-N	248.113	36.3635	0.732772	[M+H]+	0.0223882	0.201253	0.181015	0.134885	0.000959149	0.000574198	8.94801e-05	0.000540942	0.379935	0.404147	0.290665	0.358249	0.0274866	0.02237	0.0748867	0.0415811	0.16345	0.155661	0.159556
611	2,6-Di-tert-butyl-1,4-benzenediol	(Aromatic compound)芳香类化合物	C14H22O2	JFGVTUJBHHZRAB-UHFFFAOYSA-N	223.169	504.525	1.53186	[M+H]+	0.000121025	0.000340595	7.58537e-05	0.000179158	0.00106065	0.000536924	0.000944468	0.000847348	0.0041053	0.00196305	0.00480567	0.00362467	0.000701239	0.000681668	0.000501967	0.000628291	0.00147708	0.00148127	0.00147917
612	Phenethylacetate	(Aromatic compound)芳香类化合物	C10H12O2	MDHYEMXUFSJLGV-UHFFFAOYSA-N	165.091	359.041	1.37959	[M+H]+	0.000887528	0.00151241	0.00116622	0.00118872	0.000172708	0.000236426	0.000114784	0.000174639	0.00267466	0.00364407	0.00475728	0.00369201	0.00114699	0.000887234	0.00159583	0.00121002	0.00096201	0.000713396	0.000837703
613	Petasinine	Organic heterocyclic compounds（有机杂环化合物 ）	C13H21NO3	HQARVRYBUBTANR-OQFOIZHKSA-N	240.159	528.813	0.0439459	[M+H]+	0.000339706	0.000442289	8.9854e-05	0.000290616	8.34212e-06	2.75256e-05	6.31904e-06	1.40623e-05	0.00166355	0.000178102	0.00134111	0.00106092	5.41737e-05	4.67821e-05	1.22785e-05	3.77448e-05	0.000294738	0.000326118	0.000310428
614	L-Leucine	Amino acids(氨基酸类)	C6H13NO2	ROHFNLRQFUQHCH-YFKPBYRVSA-N	130.087	291.949	2.53243	[M-H]-	0.0970739	0.130857	0.222047	0.149993	0.00513687	0.00414137	0.0179431	0.00907379	0.484324	1.51609	0.36255	0.787655	0.0754244	0.0412997	0.0933637	0.0700293	0.208862	0.217665	0.213264
615	Isoleucine	Amino acids(氨基酸类)	C6H13NO2	AGPKZVBTJJNPAG-WHFBIAKZSA-N	132.102	911.543	0.933436	[M+H]+	0.00129962	0.00178981	0.003143	0.00207748	0.000798324	0.000841798	0.00163292	0.00109102	0.00301214	0.012577	0.00198056	0.00585657	0.00131465	0.00143201	0.00144615	0.0013976	0.00250279	0.00231622	0.0024095
616	Cephaeline	Alkaloid(生物碱)	C28H38N2O4	DTGZHCFJNDAHEN-UHFFFAOYSA-N	489.268	150.65	2.48431	[M+Na]+	8.35309e-05	0.000706471	1.61922e-06	0.000263874	4.95344e-05	3.47486e-05	8.65647e-05	5.69492e-05	0.000164748	1.69526e-06	6.12513e-05	7.58981e-05	0.00123216	0.000359961	0.000899807	0.000830643	0.000183655	0.000176542	0.000180099
617	DIGOXIN	Terpenoids(萜类)	C41H64O14	LTMHDMANZUZIPE-QRZBQPCOSA-N	803.416	404.008	8.19266	[M+Na]+	4.00969e-05	6.67264e-05	1.61922e-06	3.61475e-05	0.00351508	0.00298392	0.00373984	0.00341295	1.61809e-06	1.69526e-06	1.33998e-05	5.57106e-06	0.000497434	0.000579979	0.000788597	0.000622003	0.00135222	0.00127887	0.00131555
618	Kaempferol 3-O-sophoroside	Flavonoids(黄酮类)	C27H30O16	LKZDFKLGDGSGEO-UJECXLDQSA-N	611.159	328.967	1.05334	[M+H]+	1.3445e-05	0.000372621	0.000266866	0.000217644	2.18517e-06	1.63506e-06	1.63602e-06	1.81875e-06	0.00274552	0.0113992	0.0117889	0.00864454	1.80618e-06	1.71478e-06	1.81109e-06	1.77735e-06	0.00216956	0.00205214	0.00211085
619	Rebaudioside A	Terpenoids(萜类)	C44H70O23	HELXLJCILKEWJH-NCGAPWICSA-N	965.433	398.891	2.60798	[M-H]-	7.74461e-05	0.000101144	9.78861e-05	9.21589e-05	9.51302e-05	7.56048e-05	7.86714e-05	8.31355e-05	0.00010699	0.000117036	9.59267e-05	0.000106651	0.598014	0.981207	0.286772	0.621997	0.110403	0.123146	0.116775
620	Methyllycaconitine	Terpenoids(萜类)	C37H50N2O10	XLTANAWLDBYGFU-UHFFFAOYSA-N	683.352	339.184	2.28629	[M+H]+	1.69669e-06	0.000540751	1.61922e-06	0.000181356	0.0296348	0.0300947	0.0241522	0.0279606	1.61809e-06	1.69526e-06	0.00015636	5.32245e-05	0.000103811	1.71478e-06	0.000305063	0.000136863	0.00577921	0.00541336	0.00559629
621	2-(3-Hydroxy-4-methylphenyl)-5-methyl-4-hexen-3-one	Lipids and lipid molecules(脂类和类脂分子)	C14H18O2	WZHLEYQOLDOTEY-UHFFFAOYSA-N	219.138	449.344	0.650486	[M+H]+	0.000199056	3.50895e-05	0.000235424	0.000156523	6.75792e-05	0.000112123	0.00012125	0.000100317	0.00347332	0.00310073	0.00162857	0.00273421	0.000736591	0.000216584	0.000802935	0.00058537	0.000958331	0.000953229	0.00095578
622	Avocadyne 2-acetate	Lipids and lipid molecules(脂类和类脂分子)	C19H34O4	LQFANUWEWSJRJG-UHFFFAOYSA-N	327.252	969.842	2.07213	[M+H]+	0.00187189	0.00263922	0.00263211	0.00238107	0.000428311	0.000656491	0.000341027	0.000475276	0.0025281	0.00305801	0.00223378	0.00260663	0.00147276	0.00160518	0.000695543	0.00125783	0.00105608	0.00143336	0.00124472
623	Isorhamnetin 3-galactoside	Flavonoids(黄酮类)	C22H22O12	CQLRUIIRRZYHHS-UHFFFAOYSA-N	477.104	382.201	0.093459	[M-H]-	0.000808471	0.00284359	0.00255632	0.00206946	0.100919	0.060663	0.0912235	0.0842685	0.0518183	0.31872	0.017158	0.129232	0.00321155	0.00100686	0.00153816	0.00191885	0.0419027	0.0461826	0.0440426
624	Palmitoleic acid	Lipids and lipid molecules(脂类和类脂分子)	C16H30O2	SECPZKHBENQXJG-FPLPWBNLSA-N	253.218	1002.97	1.29869	[M-H]-	0.0370184	0.0328112	0.0314422	0.0337573	0.00992665	0.00539875	0.0051408	0.00682207	0.141942	0.337583	0.114048	0.197857	0.013777	0.01295	0.030833	0.0191867	0.0462847	0.0487495	0.0475171
625	Neryl propionate	Lipids and lipid molecules(脂类和类脂分子)	C13H22O2	BYCHQEILESTMQU-XFXZXTDPSA-N	211.169	771.948	0.883454	[M+H]+	0.000404293	0.000795238	0.000373574	0.000524368	0.000493922	0.00020412	0.000313952	0.000337331	0.000531398	0.000513618	0.000492296	0.000512437	0.000495553	0.000289765	0.000440125	0.000408481	0.000342023	0.000309212	0.000325617
626	licoflavanone	Flavonoids(黄酮类)	C20H20O5	CGKWSLSAYABZTL-UHFFFAOYSA-N	341.139	505.178	2.01681	[M+H]+	0.000428186	0.00105851	0.000419013	0.000635235	0.00580725	0.00638056	0.00770249	0.0066301	8.55148e-05	0.00152737	7.49198e-05	0.000562602	0.0043303	0.00376598	0.00667872	0.004925	0.00328043	0.00271985	0.00300014
627	Eremopetasitenin C2	Lipids and lipid molecules(脂类和类脂分子)	C25H34O7S	WAJCGTCCWFRXDF-ITPIBKHASA-N	479.215	825.622	2.39287	[M+H]+	0.0103012	0.0448166	0.00955175	0.0215565	0.00640685	0.00529296	0.00714657	0.00628213	0.0108641	0.00565556	0.0178898	0.0114698	0.00173228	0.00266292	0.0051906	0.00319527	0.0118987	0.0136306	0.0127647
628	4-Hydroxy-3-(16-methylheptadecyl)-2H-pyran-2-one	Organic heterocyclic compounds（有机杂环化合物 ）	C23H40O3	XEKYYIHOWASTHE-UHFFFAOYSA-N	365.305	893.926	0.536585	[M+H]+	0.00144752	0.00232113	0.000988363	0.00158567	0.00293229	0.00238174	0.00261241	0.00264215	0.000373287	0.00041503	0.000473306	0.000420541	0.00316399	0.00237749	0.00287406	0.00280518	0.00180377	0.00157796	0.00169086
629	Porrigenin A	Lipids and lipid molecules(脂类和类脂分子)	C27H44O5	FYRLHXNMINIDCB-UHFFFAOYSA-N	449.326	942.976	1.05021	[M+H]+	0.00163967	0.000390098	0.000148854	0.000726207	0.000533753	0.000503025	0.000552181	0.000529653	0.000422006	0.000165905	0.000229391	0.000272434	0.00021543	0.000214143	0.000175027	0.000201533	0.000175482	0.000188234	0.000181858
630	(9R,10S,12Z)-9,10-Dihydroxy-8-oxo-12-octadecenoic acid	Lipids and lipid molecules(脂类和类脂分子)	C18H32O5	NIOKCFABUMZUDL-RMKNXTFCSA-N	329.232	567.456	0.279319	[M+H]+	0.000995512	0.00149854	0.0013048	0.00126628	0.00132675	0.000993794	0.000982989	0.00110118	0.00157916	0.00113946	0.0017051	0.00147457	0.00102609	0.00112248	0.000859401	0.00100265	0.00101043	0.00113009	0.00107026
631	(9Z,12Z,14E)-16-Hydroxy-9,12,14-octadecatrienoic acid	Lipids and lipid molecules(脂类和类脂分子)	C18H30O3	ILSZLGCGBGSHFR-CGLYFWTESA-N	295.226	756.907	0.0307612	[M+H]+	0.00268269	0.00190212	0.00270849	0.0024311	0.00197652	0.00261751	0.00182198	0.00213867	0.0102642	0.00340763	0.00289701	0.00552295	0.00198201	0.000988135	0.00251492	0.00182836	0.00242448	0.00263769	0.00253108
632	beta-Asarone	Phenylpropanoids(苯丙素类)	C12H16O3	RKFAZBXYICVSKP-WAYWQWQTSA-N	209.117	429.884	0.284011	[M+H]+	0.00212537	0.00120414	0.00123246	0.00152065	0.000523643	0.000375582	0.000351292	0.000416839	0.00487262	0.0027673	0.0025353	0.00339174	0.000502743	0.000258354	0.000305584	0.00035556	0.00148738	0.00136017	0.00142377
633	13-Tetradecene-1,3-diyne-6,7-diol	Lipids and lipid molecules(脂类和类脂分子)	C14H20O2	WOVGAQBKTGZPTO-UHFFFAOYSA-N	221.153	583.57	2.90853	[M+H]+	0.00173662	0.0020494	0.00143943	0.00174182	0.000439065	0.000241321	0.000361746	0.000347377	0.00300986	0.00461083	0.00183246	0.00315105	0.000409235	6.46268e-05	0.000298309	0.00025739	0.00110338	0.0010181	0.00106074
634	Rosigltazone	Alkaloid(生物碱)	C18H19N3O3S	YASAKCUCGLMORW-UHFFFAOYSA-N	356.112	325.923	0.066093	[M-H]-	0.0149532	0.0328443	0.0124228	0.0200734	0.087398	0.0613425	0.0656498	0.0714634	0.00594282	0.000788615	0.00815185	0.00496109	0.0263768	0.0127328	0.0287135	0.0226077	0.0278553	0.0274951	0.0276752
635	Veratramine	Alkaloid(生物碱)	C27H39NO2	MALFODICFSIXPO-KFKQDBFTSA-N	410.308	1180.7	3.54674	[M+H]+	0.000767786	8.23105e-05	0.00161832	0.000822807	2.18517e-06	1.63506e-06	1.63602e-06	1.81875e-06	1.61809e-06	1.69526e-06	1.64595e-06	1.6531e-06	0.000263937	0.000134712	0.000232953	0.000210534	0.000336258	0.000397724	0.000366991
636	Citbrasine	Organic heterocyclic compounds（有机杂环化合物 ）	C17H17NO6	QYPQTPVQPNLXHV-UHFFFAOYSA-N	332.111	54.1305	1.90202	[M+H]+	0.0203532	0.0111221	0.0183257	0.0166003	0.00125789	0.000787125	0.000611941	0.000885651	0.030145	0.064418	0.0248208	0.0397946	0.0144696	0.00764351	0.0128713	0.0116615	0.0151086	0.0154912	0.0152999
637	Gluconic acid	Organic acids and derivatives(有机酸及其衍生物)	C6H12O7	RGHNJXZEOKUKBD-SQOUGZDYSA-N	195.051	34.6602	0.468184	[M-H]-	0.436555	1.71822	2.90575	1.68684	1.27724	1.50971	0.794207	1.19372	4.31143	5.99323	5.5529	5.28585	1.52614	0.925196	1.11858	1.18997	1.35286	1.32704	1.33995
638	1-Methyl-2-nonyl-4(1H)-quinolinone	Organic heterocyclic compounds（有机杂环化合物 ）	C19H27NO	XIGBBPQAXHSVSN-UHFFFAOYSA-N	286.217	553.169	2.00871	[M+H]+	0.00016325	2.92354e-05	9.16492e-05	9.47116e-05	0.00017143	0.000126958	0.000156439	0.000151609	0.000146413	4.04763e-05	0.000151751	0.00011288	0.00153868	0.000519431	0.00100297	0.00102036	0.000375635	0.000247751	0.000311693
639	N-a-Acetyl-L-arginine	Amino acids(氨基酸类)	C8H16N4O3	SNEIUMQYRCDYCH-LURJTMIESA-N	217.129	36.6805	2.1444	[M+H]+	0.00952205	0.0393945	0.0903094	0.0464087	0.000718111	0.0011292	0.00102606	0.000957793	0.0662569	0.0571948	0.030238	0.0512299	0.0155813	0.0134664	0.0209722	0.0166733	0.0305087	0.0293555	0.0299321
640	Plantagonine	Alkaloid(生物碱)	C10H11NO2	RLNQBGQGMYNOCX-UHFFFAOYSA-N	178.086	419.023	0.47183	[M+H]+	0.000698216	0.00057476	0.000724456	0.000665811	0.000381367	0.000287547	0.000377732	0.000348882	0.0016804	0.00348448	0.0010989	0.00208793	0.000340033	0.00045223	0.000322864	0.000371709	0.000941523	0.00101188	0.000976703
641	6-[3-[(3,4-dimethoxyphenyl)methyl]-4-methoxy-2-(methoxymethyl)butyl]-4-methoxy-1,3-benzodioxole	Phenylpropanoids(苯丙素类)	C24H32O7	RCFGIEPQSDGMJJ-UHFFFAOYSA-N	415.212	686.829	0.67735	[M-H2O+H]+	0.045017	0.0920757	0.373729	0.170274	0.0618032	0.0518488	0.047794	0.0538153	0.0499172	0.0497036	0.0453978	0.0483395	0.0579233	0.0580353	0.0686831	0.0615472	0.076754	0.0787321	0.0777431
642	Vanillic acid	(Aromatic compound)芳香类化合物	C8H8O4	WKOLLVMJNQIZCI-UHFFFAOYSA-N	167.039	264.098	21.3511	[M-H]-	4.82118	3.82353	1.54222	3.39564	1.65235	1.54314	0.83916	1.34488	4.9366	0.0477197	7.10359	4.0293	1.17145	0.567334	1.18133	0.973371	2.42688	2.33403	2.38046
643	(E)-3-[4-[(2S,3R,4S,5S,6R)-3,4,5-trihydroxy-6-(hydroxymethyl)oxan-2-yl]oxyphenyl]prop-2-enoic acid	Phenylpropanoids(苯丙素类)	C15H18O8	LJFYQZQUAULRDF-FDGSXQGBSA-N	344.134	206.052	0.458643	[M+NH4]+	1.69669e-06	0.000373045	0.00167897	0.000684569	0.00338588	0.00241062	0.0030475	0.002948	0.00265007	0.00325147	0.000849235	0.00225026	1.80618e-06	0.000713737	1.81109e-06	0.000239118	0.00145434	0.00114143	0.00129789
644	Chromone	Organic heterocyclic compounds（有机杂环化合物 ）	C9H6O2	OTAFHZMPRISVEM-UHFFFAOYSA-N	147.044	48.5823	0.576835	[M+H]+	0.0109744	0.0151339	0.00950437	0.0118709	0.0281772	0.0161881	0.0208443	0.0217365	0.0102695	0.0129878	0.0137617	0.0123396	0.0183652	0.0102215	0.011537	0.0133746	0.0105266	0.00911305	0.00981983
645	INDOLEACETIC ACID	Alkaloid(生物碱)	C10H9NO2	SEOVTRFCIGRIMH-UHFFFAOYSA-N	174.056	116.94	0.428577	[M-H]-	0.00156492	0.0201734	0.0311389	0.0176257	0.615773	0.505692	0.104796	0.408753	0.048275	0.0878657	0.0366343	0.0575917	0.161445	0.0998163	0.0249257	0.0953956	0.127392	0.132734	0.130063
646	Caffeic acid hexoside	Phenylpropanoids(苯丙素类)	C15H18O9	WQSDYZZEIBAPIN-UHFFFAOYSA-N	341.088	157.921	0.774751	[M-H]-	0.0290274	0.0300464	0.125642	0.0615721	0.0342142	0.0150917	0.0151743	0.0214934	0.335577	0.987004	0.17868	0.50042	0.00593227	0.0136062	0.000108059	0.00654883	0.0988464	0.100402	0.0996243
647	7-Methoxycoumarin	Phenylpropanoids(苯丙素类)	C10H8O3	LIIALPBMIOVAHH-UHFFFAOYSA-N	177.055	892.847	1.54849	[M+H]+	0.000662645	0.000787239	0.0045681	0.002006	0.00202519	0.00181263	0.00261331	0.00215038	0.00162741	0.00222083	0.00093089	0.00159304	0.000724593	0.000382305	0.00120585	0.000770918	0.001358	0.00113543	0.00124672
648	Neosaxitoxin	Alkaloid(生物碱)	C10H17N7O5	PPEKGEBBBBNZKS-HGRQIUPRSA-N	316.136	54.5912	0.415758	[M+H]+	0.0676649	0.0076301	0.0113875	0.0288942	0.00243215	0.000575397	1.63602e-06	0.00100306	0.0119712	0.0226157	0.0145837	0.0163902	0.00431277	0.00297258	0.00569234	0.0043259	0.0113339	0.0117348	0.0115343
649	Pseudoconhydrine	Alkaloid(生物碱)	C8H17NO	BQSAUYXITCMAKS-YUMQZZPRSA-N	144.138	414.554	0.0856902	[M+H]+	0.000937999	0.00123654	0.00107924	0.00108459	0.00118996	0.000913286	0.00111231	0.00107185	0.00435824	0.00164199	0.000824689	0.00227497	0.000951048	0.00101916	0.00101365	0.000994621	0.000943915	0.000933829	0.000938872
650	Dihydrocapsaicin	Alkaloid(生物碱)	C18H29NO3	XJQPQKLURWNAAH-UHFFFAOYSA-N	308.222	488.155	0.968841	[M+H]+	0.134644	0.0784598	0.14888	0.120661	0.000565047	0.00109015	0.000281646	0.000645614	0.122934	0.081638	0.0618391	0.0888038	0.002057	0.000893088	0.00124843	0.0013995	0.0473727	0.0470242	0.0471984
651	Polyporusterone F	Terpenoids(萜类)	C28H46O5	UPQHDDLJIDVNJE-UHFFFAOYSA-N	463.34	981.081	1.16094	[M+H]+	0.00136371	0.00140293	0.00113415	0.00130026	0.0220863	0.0202339	0.0238592	0.0220598	0.00160766	0.00286108	0.00108933	0.00185269	0.00300698	0.00191909	0.00211685	0.00234764	0.00660492	0.0063356	0.00647026
652	5-[6-(3-hydroxy-4-methoxyphenyl)-1,3,3a,4,6,6a-hexahydrofuro[3,4-c]furan-3-yl]-2-methoxyphenol	Phenylpropanoids(苯丙素类)	C20H22O6	VRHZMFGDDGFRLP-UHFFFAOYSA-N	376.175	464.166	0.153281	[M+NH4]+	0.000255707	0.000184405	0.000191538	0.00021055	0.000195367	0.000267066	0.000294448	0.000252293	0.00051112	0.00344435	0.000731411	0.00156229	1.80618e-06	1.71478e-06	1.81109e-06	1.77735e-06	0.000321373	0.000295734	0.000308554
653	isosakuranetin	Flavonoids(黄酮类)	C16H14O5	HMUJXQRRKBLVOO-UHFFFAOYNA-N	285.078	387.197	0.677267	[M-H]-	0.0143162	0.0173393	0.0515071	0.0277208	0.0416346	0.0460741	0.0295618	0.0390902	0.0528343	0.000117036	0.0168996	0.0232836	0.0137231	0.00299811	0.00310183	0.00660768	0.015993	0.0256991	0.0208461
654	Acetylvanillin	Phenols(酚类)	C10H10O4	PZSJOBKRSVRODF-UHFFFAOYSA-N	195.065	241.266	0.309312	[M+H]+	0.000909159	0.00155311	0.000701071	0.00105445	0.000759718	0.000381592	0.000456619	0.000532643	0.00773314	0.00433734	0.00245817	0.00484288	0.00252768	0.00286844	0.00177455	0.00239023	0.00215756	0.00179919	0.00197838
655	Flavidulol C	(Aromatic compound)芳香类化合物	C34H42O4	FFUHECWLQYKEQO-SISZSTKXSA-N	515.321	718.083	0.0483584	[M+H]+	0.00639413	0.0230618	0.0192313	0.0162291	0.0212529	0.0141237	0.017957	0.0177779	0.0455337	0.0536734	0.0242848	0.041164	0.0272678	0.0279413	0.0341279	0.029779	0.0256828	0.0242453	0.024964
656	Cytokinin B	Alkaloid(生物碱)	C12H11N5	NWBJYWHLCVSVIJ-UHFFFAOYSA-N	226.107	59.063	0.943439	[M+H]+	0.000639763	0.000543893	0.000531734	0.000571797	0.00250613	0.00262779	0.00348877	0.00287423	0.00253246	0.00321899	0.00152281	0.00242475	0.00124546	0.000854834	0.00140221	0.0011675	0.00134223	0.000879038	0.00111063
657	3-[(3S,5R,10S,13R,14S,17S)-14-hydroxy-3-[(2R,3S,4S,5S,6S)-3-hydroxy-4-methoxy-6-methyl-5-[(2S,3R,4S,5S,6R)-3,4,5-trihydroxy-6-[[(2R,3R,4S,5S,6R)-3,4,5-trihydroxy-6-(hydroxymethyl)oxan-2-yl]oxymethyl]oxan-2-yl]oxyoxan-2-yl]oxy-10,13-dimethyl-1,2,3,4,5,6,7,8,9,11,12,15,16,17-tetradecahydrocyclopenta[a]phenanthren-17-yl]-2H-furan-5-one	Terpenoids(萜类)	C42H66O18	GZVMBXDQUQRICT-OZPZHZNKSA-N	881.41	340.95	2.70794	[M+Na]+	1.69669e-06	2.27578e-06	1.61922e-06	1.8639e-06	0.0149288	0.010816	0.0122044	0.0126497	1.61809e-06	1.69526e-06	1.64595e-06	1.6531e-06	0.00203191	9.34798e-05	0.00239882	0.00150807	0.00320921	0.00273675	0.00297298
658	Piperanine	Alkaloid(生物碱)	C17H21NO3	QHWOFMXDKFORMO-XVNBXDOJSA-N	305.185	409.04	2.60061	[M+NH4]+	0.00185466	0.00275595	0.000413861	0.00167482	2.18517e-06	1.63506e-06	1.63602e-06	1.81875e-06	0.0014746	0.000274359	0.00248596	0.00141164	0.000132471	1.71478e-06	0.000348856	0.000161014	0.000962254	0.000904459	0.000933356
659	Eleutheroside E	Phenylpropanoids(苯丙素类)	C34H46O18	FFDULTAFAQRACT-UHFFFAOYSA-N	787.266	329.47	1.62406	[M+HCOO]-	7.74461e-05	0.000101144	9.78861e-05	9.21589e-05	0.00472997	0.00915045	0.00596755	0.00661599	0.0357116	0.0743359	0.0112291	0.0404256	0.300711	0.316216	0.215896	0.277608	0.0757015	0.0761735	0.0759375
660	Rebaudioside C	Terpenoids(萜类)	C44H70O22	QSRAJVGDWKFOGU-RYUVMFHASA-N	949.417	310.211	5.23912	[M-H]-	7.74461e-05	0.000101144	9.78861e-05	9.21589e-05	0.0360416	0.01717	0.0332624	0.0288247	0.00010699	0.000117036	9.59267e-05	0.000106651	0.0787213	0.0527787	0.0357985	0.0557661	0.00973411	0.00804861	0.00889136
661	Astragaloside IV	Terpenoids(萜类)	C41H68O14	QMNWISYXSJWHRY-CSXKERSZSA-N	829.452	300.306	1.99822	[M+FA]-	7.74461e-05	0.000101144	9.78861e-05	9.21589e-05	0.30618	0.208852	0.369062	0.294698	0.00010699	0.000117036	9.59267e-05	0.000106651	0.000135668	0.00011992	0.000108059	0.000121216	0.0607512	0.0567297	0.0587405
662	5,7-dihydroxy-6-methoxy-2-[4-[(2S,3R,4S,5S,6R)-3,4,5-trihydroxy-6-(hydroxymethyl)oxan-2-yl]oxyphenyl]chromen-4-one	Flavonoids(黄酮类)	C22H22O11	MORLNMAFXVHNAI-IWLDQSELSA-N	461.109	396.639	0.095755	[M-H]-	0.00198985	0.00227802	0.00196597	0.00207795	0.0110907	0.0190083	0.00613166	0.0120769	3.14011	4.74464	1.56198	3.14891	0.00519321	0.0123819	0.00648438	0.00801982	0.567487	0.609987	0.588737
663	Kaempferol-7-O-rhamnoside	Flavonoids(黄酮类)	C21H20O10	HQNOUCSPWAGQND-UHFFFAOYSA-N	431.098	339.502	0.113467	[M-H]-	7.74461e-05	0.000101144	9.78861e-05	9.21589e-05	0.0192207	0.0467315	0.0289231	0.0316251	5.49048	5.55146	3.87837	4.97343	0.000135668	0.0163296	0.0118684	0.00944454	0.910507	1.36627	1.13839
664	(-)-12-hydroxyjasmonic acid	Organic acids and derivatives(有机酸及其衍生物)	C12H18O4	RZGFUGXQKMEMOO-BSANDHCLSA-N	225.113	293.92	1.95919	[M-H]-	0.070314	0.125622	0.15017	0.115369	0.00808127	0.0408015	0.00317192	0.0173516	0.186852	0.326281	0.158028	0.22372	0.0435098	0.0572654	0.0544727	0.0517493	0.0893648	0.0873025	0.0883337
665	Acacetin-7-O-neohesperidoside	Flavonoids(黄酮类)	C28H32O14	MLWDGPFGTFOLRJ-UHFFFAOYNA-N	591.173	438.998	0.777477	[M-H]-	7.74461e-05	0.000101144	0.000413722	0.000197437	0.0138109	0.0178429	0.00780986	0.0131546	0.181911	0.464824	0.0125768	0.21977	0.00322551	0.0031586	0.00240796	0.00293069	0.0344778	0.0403205	0.0373991
666	Miltirone	Quinones(醌类)	C19H22O2	FEFAIBOZOKSLJR-UHFFFAOYSA-N	305.149	130.811	1.6649	[M+Na]+	0.011134	0.00852285	0.00719603	0.00895095	0.000149014	0.000109064	8.17504e-05	0.000113276	0.000631976	0.00336953	0.000322418	0.00144131	0.00245442	0.00200589	0.00275499	0.0024051	0.00252683	0.00231581	0.00242132
667	trans-Isoasarone	(Aromatic compound)芳香类化合物	C12H16O3	RKFAZBXYICVSKP-AATRIKPKSA-N	209.117	652.579	0.464637	[M+H]+	0.00273227	0.00389015	0.00259914	0.00307386	0.00339792	0.00233475	0.00272096	0.00281788	0.00250902	0.00191103	0.00259543	0.00233849	0.00271778	0.00261118	0.00272568	0.00268488	0.00238354	0.00224205	0.00231279
668	Kaempferitrin	Flavonoids(黄酮类)	C27H30O14	PUPKKEQDLNREIM-QNSQPKOQSA-N	755.206	322.291	0.86319	[M-H]-	7.74461e-05	0.000101144	9.78861e-05	9.21589e-05	0.00723776	0.0245274	0.0134402	0.0150685	0.273529	1.47818	0.0310628	0.594259	0.000135668	0.00011992	0.000108059	0.000121216	0.0570764	0.0420237	0.04955
669	Coixol	Alkaloid(生物碱)	C8H7NO3	MKMCJLMBVKHUMS-UHFFFAOYSA-N	164.035	324.307	1.21306	[M-H]-	0.103586	0.0989511	0.0895065	0.0973479	0.0957967	0.0690789	0.0750807	0.0799854	0.0443064	0.0171618	0.0611135	0.0408606	0.277723	0.124285	0.0941403	0.165383	0.0907915	0.074476	0.0826337
670	Pelargonidin-3-O-glucoside	Flavonoids(黄酮类)	C21H21O10	ABVCUBUIXWJYSE-UHFFFAOYSA-O	431.098	355.411	0.428286	[M-2H]-	0.013268	0.0263883	0.0680635	0.0359066	0.00291849	0.0112386	0.0140037	0.00938692	4.67613	0.913287	2.92604	2.83849	0.0350922	0.0198022	0.0246586	0.0265177	0.506571	0.532955	0.519763
671	Aconitic Acid	Organic acids and derivatives(有机酸及其衍生物)	C6H6O6	GTZCVFVGUGFEME-IWQZZHSRSA-N	173.009	36.572	0.75895	[M-H]-	1.32421	6.84963	6.60698	4.92694	5.65849	3.83509	5.11072	4.8681	10.9914	14.6683	9.69781	11.7858	9.88613	9.10439	7.00581	8.66544	5.96556	6.26887	6.11721
672	2-Oxoadipic Acid	Organic acids and derivatives(有机酸及其衍生物)	C6H8O5	FGSBNBBHOZHUBO-UHFFFAOYSA-N	159.03	35.0384	0.0117737	[M-H]-	0.0161066	0.0701011	0.228188	0.104798	0.190442	0.108327	0.0512063	0.116659	0.134838	0.149544	0.185708	0.156697	0.15871	0.0891467	0.114644	0.120833	0.0525427	0.0704333	0.061488
673	6,7-dimethoxy-2-methyl-3,4-dihydroisoquinolin-1-one	Alkaloid(生物碱)	C12H15NO3	BDIZBBGNYDRCCA-UHFFFAOYSA-N	222.113	443.733	2.56922	[M+H]+	0.00129013	0.00193005	0.0013423	0.00152083	0.000824641	0.0006811	0.000675342	0.000727028	0.00479612	0.0102387	0.00562707	0.00688731	0.000669882	0.000484306	0.0011477	0.000767296	0.00247936	0.00236951	0.00242443
674	[8-[2-(3-methylbutanoyloxy)propan-2-yl]-2-oxo-8,9-dihydrofuro[2,3-h]chromen-9-yl] 3-methylbutanoate	Phenylpropanoids(苯丙素类)	C24H30O7	KPLBOWKEQXYXSD-UHFFFAOYSA-N	431.209	534.624	0.342254	[M+H]+	0.0138293	0.0127107	0.000795609	0.00911188	0.000396126	0.000805951	0.000426556	0.000542878	0.00570244	0.000206307	0.00284529	0.00291801	9.09948e-05	0.000270401	0.000437677	0.000266357	0.00310881	0.00424797	0.00367839
675	Tauroursodeoxycholic acid	Terpenoids(萜类)	C26H45NO6S	BHTRKEVKTKCXOH-LBSADWJPSA-N	498.293	321.295	0.170384	[M-H]-	0.0128483	0.0327102	0.00329993	0.0162862	0.00901397	0.00578321	0.00705289	0.00728336	0.00114154	0.000117036	9.59267e-05	0.0004515	0.157901	0.152651	0.183839	0.164797	0.0319317	0.0321653	0.0320485
676	Theobromine	Alkaloid(生物碱)	C7H8N4O2	YAPQBXQYLJRXSA-UHFFFAOYSA-N	181.069	181.073	2.42735	[M+H]+	0.00038969	0.00042613	0.00035236	0.000389393	0.000320467	0.000316353	0.000354378	0.000330399	0.000259898	0.000618918	0.000533977	0.000470931	0.000376888	0.000281952	0.000282903	0.000313914	0.000262062	0.000201844	0.000231953
677	N-Methylflindersine	Alkaloid(生物碱)	C15H15NO2	RJZFGBNKPOVCHQ-UHFFFAOYSA-N	242.117	524.331	1.59648	[M+H]+	1.96904e-05	0.000183962	8.92128e-05	9.76218e-05	2.17534e-05	6.83364e-06	1.84646e-05	1.56839e-05	0.00163522	0.00141171	0.00209392	0.00171362	2.06059e-05	4.49661e-05	0.000153805	7.31257e-05	0.000276222	0.000409126	0.000342674
678	Soyasapogenol B base + O-HexA-HexA-dHex, O-C6H7O3(DDMP)	Terpenoids(萜类)	C54H82O22	MISLOXVLNGPFID-UHFFFAOYSA-N	1083.52	338.175	7.17588	[M+H]+	1.69669e-06	2.17678e-05	1.61922e-06	8.36122e-06	0.0057892	0.00357863	0.00385286	0.0044069	1.61809e-06	1.69526e-06	1.64595e-06	1.6531e-06	7.84518e-05	1.71478e-06	1.81109e-06	2.73259e-05	0.000606477	0.000684059	0.000645268
679	Imatinib	Alkaloid(生物碱)	C29H31N7O	KTUFNOKKBVMGRW-UHFFFAOYSA-N	492.247	314.37	3.45949	[M-H]-	7.74461e-05	0.00410523	9.78861e-05	0.00142686	0.565554	0.433705	0.496177	0.498479	0.00010699	0.000117036	9.59267e-05	0.000106651	0.00152948	0.0636145	0.0427878	0.0359772	0.096924	0.101983	0.0994534
680	Orientin	Flavonoids(黄酮类)	C21H20O11	PLAPMLGJVGLZOV-VPRICQMDSA-N	449.108	333.248	0.510633	[M+H]+	1.56229e-05	2.27578e-06	1.61922e-06	6.50597e-06	2.18517e-06	1.63506e-06	1.63602e-06	1.81875e-06	0.0267371	0.0163434	0.0463357	0.0298054	1.80618e-06	1.71478e-06	1.81109e-06	1.77735e-06	0.00724552	0.00683604	0.00704078
681	Corylin	Flavonoids(黄酮类)	C20H16O4	PWAACAMQKVIVPZ-UHFFFAOYSA-N	321.112	481.221	0.527016	[M+H]+	1.69669e-06	0.0018234	5.83947e-05	0.000627829	2.9604e-05	4.06759e-05	6.98007e-05	4.66935e-05	0.00100089	0.000950503	0.000192416	0.000714602	1.80618e-06	1.71478e-06	1.81109e-06	1.77735e-06	0.000231048	0.00017141	0.000201229
682	Tragopogonsaponin G	Lipids and lipid molecules(脂类和类脂分子)	C56H82O21	GDOFBGFEZUPKAG-UHFFFAOYSA-N	1091.53	163.611	3.61066	[M+H]+	1.69669e-06	2.27578e-06	1.61922e-06	1.8639e-06	2.18517e-06	1.63506e-06	1.63602e-06	1.81875e-06	1.61809e-06	1.69526e-06	1.64595e-06	1.6531e-06	0.00114248	0.00295757	0.000801983	0.00163401	0.00014715	0.000209485	0.000178318
683	N2-(2-Carboxymethyl-2-hydroxysuccinoyl)arginine	Amino acids(氨基酸类)	C12H20N4O8	VFYGIOOMURRJLU-UHFFFAOYSA-N	349.134	37.3811	1.71858	[M+H]+	0.0010244	0.00343889	0.00207207	0.00217845	0.00366101	0.00211802	0.00272808	0.0028357	0.0320892	0.0516995	0.0480984	0.0439624	0.0257837	0.0198919	0.0377432	0.0278063	0.0224312	0.0228879	0.0226596
684	Epicatechin	Flavonoids(黄酮类)	C15H14O6	PFTAWBLQPZVEMU-UKRRQHHQSA-N	291.084	55.5428	0.165346	[M+H]+	0.000950849	0.001846	0.0019063	0.00156771	0.000777245	0.000602297	0.000897339	0.00075896	0.000758166	0.00475746	0.00506753	0.00352772	0.00146422	0.000841988	0.0056132	0.0026398	0.0013972	0.00178461	0.0015909
685	Zeatin	Alkaloid(生物碱)	C10H13N5O	UZKQTCBAMSWPJD-FARCUNLSSA-N	242.102	232.743	4.89415	[M+Na]+	0.000101166	0.000338775	2.82588e-05	0.000156067	0.000200254	3.98436e-05	1.63602e-06	8.0578e-05	0.00132448	0.00330608	0.00123879	0.00195645	0.000301707	6.55935e-05	0.000515392	0.000294231	0.00140596	0.000967418	0.00118669
686	Eremopetasinorol	Organic oxygen compounds(有机氧化合物)	C13H20O2	GBUDXEBRIWMUIF-UHFFFAOYSA-N	209.153	384.866	1.92653	[M+H]+	0.000334625	0.000679252	0.000548888	0.000520922	0.000367714	0.000193066	0.000494153	0.000351644	0.0154457	0.0115265	0.00328954	0.0100872	0.000670549	0.000180369	0.000414852	0.000421924	0.00294934	0.00252651	0.00273792
687	gamma-Glutamylmethionine	Amino acids(氨基酸类)	C10H18N2O5S	RQNSKRXMANOPQY-BQBZGAKWSA-N	279.1	77.3885	1.27111	[M+H]+	0.00232676	0.0161963	0.012038	0.010187	0.00129901	0.00127067	0.00124277	0.00127082	0.00342627	0.00765722	0.00954561	0.00687637	0.00400164	0.00435882	0.00484881	0.00440309	0.00349544	0.00366419	0.00357982
688	Glycerol tributanoate	Lipids and lipid molecules(脂类和类脂分子)	C15H26O6	UYXTWWCETRIEDR-UHFFFAOYSA-N	303.181	948.173	2.77759	[M+H]+	0.000813204	0.000351836	0.000277626	0.000480889	0.00353372	0.00202619	0.00303877	0.00286623	0.000149367	0.000234819	0.000289462	0.000224549	0.000893662	0.000974476	0.00153472	0.00113429	0.00105261	0.00122471	0.00113866
689	2-(1,2,3,4-Tetrahydroxybutyl)-6-(2,3,4-trihydroxybutyl)pyrazine	Organic heterocyclic compounds（有机杂环化合物 ）	C12H20N2O7	MBHUNOHYVYVNIP-UHFFFAOYSA-N	305.134	48.3078	0.884345	[M+H]+	0.00139843	0.00238551	0.00998563	0.00458985	3.45229e-05	6.39489e-05	1.63602e-06	3.33693e-05	0.0136419	0.0268273	0.00466073	0.0150433	0.000406983	0.000463918	0.00875078	0.00320723	0.00843313	0.00776584	0.00809949
690	2,6-Dimethoxyquinone	Quinones(醌类)	C8H8O4	OLBNOBQOQZRLMP-UHFFFAOYSA-N	186.076	36.9472	0.244452	[M+NH4]+	0.00390234	0.0127508	0.0127629	0.00980533	0.012182	0.00974617	0.00944071	0.0104563	0.0227359	0.0227541	0.0207749	0.0220883	0.0137494	0.0116352	0.0130443	0.0128096	0.0139414	0.0148669	0.0144041
691	Mesaconine	Alkaloid(生物碱)	C24H39NO9	GQRPJUIKGLHLLN-UHFFFAOYSA-N	486.274	498.2	0.616078	[M+H]+	0.0015215	0.000817192	0.000551619	0.000963438	0.000364792	0.000146311	0.000162149	0.000224418	0.00189673	8.65478e-05	0.00132275	0.00110201	7.17997e-05	0.000269838	0.000211582	0.000184406	0.000336476	0.000368758	0.000352617
692	Candletoxin A	Terpenoids(萜类)	C35H44O9	RWBRLONUEAWHRE-UHFFFAOYSA-N	609.312	469.419	3.35229	[M+H]+	0.000594785	0.00280448	0.00106929	0.00148952	0.000228251	8.21473e-05	8.19081e-05	0.000130769	2.35931e-05	0.000107727	6.82184e-05	6.65128e-05	0.0488492	0.0483905	0.0561345	0.0511247	0.0131223	0.012066	0.0125942
693	3-Hydroxyanthranilic acid	(Aromatic compound)芳香类化合物	C7H7NO3	WJXSWCUQABXPFS-UHFFFAOYSA-N	152.035	490.908	1.99772	[M-H]-	0.0266179	0.0246435	0.0171388	0.0228001	0.0243428	0.0202143	0.0245235	0.0230269	0.0456256	0.0295593	0.0290734	0.0347528	0.0545079	0.0491205	0.0433527	0.0489937	0.0285173	0.0280996	0.0283084
694	gamma-Glutamylaspartic acid	Amino acids(氨基酸类)	C9H14N2O7	JTJZAUVWVBUZAU-WHFBIAKZSA-N	262.105	441.378	0.0357165	[M+H]+	0.000217663	0.0004018	0.000226047	0.000281837	4.75048e-05	2.62484e-05	1.42483e-05	2.93339e-05	0.00120714	0.00313582	0.00149427	0.00194575	0.000624359	1.71478e-06	0.000162857	0.000262977	0.000607532	0.000673282	0.000640407
695	Phillygenin	Phenylpropanoids(苯丙素类)	C21H24O6	CPJKKWDCUOOTEW-YJPXFSGGSA-N	373.168	522.697	0.656154	[M+H]+	0.00362335	0.0048733	0.00392515	0.0041406	0.000266416	0.000607306	0.000195102	0.000356275	0.00110253	0.000211212	0.000708331	0.000674025	0.000128762	6.67802e-05	6.58512e-05	8.71311e-05	0.00160329	0.00105192	0.00132761
696	3-Methyl-1-(2,4,6-trihydroxyphenyl)-1-butanone	(Aromatic compound)芳香类化合物	C11H14O4	VSDWHZGJGWMIRN-UHFFFAOYSA-N	211.096	464.575	2.08868	[M+H]+	0.000184841	0.000147292	0.000282273	0.000204802	2.18517e-06	0.000160867	0.000123554	9.55354e-05	0.000548915	0.000859587	0.000477816	0.000628773	0.000732093	0.000262726	0.00129857	0.000764462	0.000217235	0.000159515	0.000188375
697	Genipin	Lipids and lipid molecules(脂类和类脂分子)	C11H14O5	AZKVWQKMDGGDSV-UHFFFAOYSA-N	227.085	261.384	27.8877	[M+H]+	0.00159122	0.00250334	0.00312185	0.00240547	0.000242186	0.000151054	0.000223067	0.000205436	0.000867251	0.000544235	0.00553261	0.0023147	0.000751261	0.00127522	0.00128034	0.00110227	0.000837543	0.000558234	0.000697889
698	26-(2-Glucosyl-6-acetylglucosyl]-1,3,11,22-tetrahydroxyergosta-5,24-dien-26-oate	Lipids and lipid molecules(脂类和类脂分子)	C42H66O17	CRRPFFTZRFACDM-ZCXUNETKSA-N	843.445	292.787	0.123871	[M+H]+	1.69669e-06	2.27578e-06	1.61922e-06	1.8639e-06	5.79923e-05	6.53303e-05	7.83202e-05	6.72143e-05	1.61809e-06	1.69526e-06	1.64595e-06	1.6531e-06	0.00929203	0.0248349	0.0139227	0.0160165	0.00342612	0.00356417	0.00349514
699	Cytidine	Amino acids(氨基酸类)	C9H13N3O5	UHDGCWIWMRVCDJ-XVFCMESISA-N	244.081	37.7745	47.2269	[M+H]+	0.0166009	0.0119647	0.0313528	0.0199728	0.0022524	0.002394	0.00118066	0.00194235	0.0506358	0.0861424	0.0490058	0.061928	0.0212326	0.00929341	0.019021	0.0165157	0.0280852	0.0212638	0.0246745
700	acanthoside B	Phenylpropanoids(苯丙素类)	C28H36O13	WEKCEGQSIIQPAQ-IRBNZIFYSA-N	603.203	387.175	2.99081	[M+Na]+	1.69669e-06	2.27578e-06	0.000129822	4.4598e-05	0.00199862	0.00117549	0.00110181	0.00142531	0.000911067	0.0020538	0.000340346	0.00110174	0.00187155	0.00122566	0.000846811	0.00131467	0.0011224	0.00116591	0.00114416
701	Methionine sulfoxide	Amino acids(氨基酸类)	C5H11NO3S	QEFRNWWLZKMPFJ-UHFFFAOYSA-N	166.053	36.7984	0.250227	[M+H]+	0.00621016	0.0275494	0.0136891	0.0158162	0.0235276	0.0183808	0.0140674	0.0186586	0.0189767	0.022243	0.0224566	0.0212254	0.0161332	0.00961874	0.0099049	0.0118856	0.0135963	0.0153021	0.0144492
702	Diosmin	Flavonoids(黄酮类)	C28H32O15	GZSOSUNBTXMUFQ-YFAPSIMESA-N	607.16	378.506	12.1643	[M-H]-	7.74461e-05	0.00319959	9.78861e-05	0.00112497	9.51302e-05	0.00169835	0.00213341	0.00130896	0.0970299	0.0960535	0.0179513	0.0703449	0.0236428	0.0239873	0.0076744	0.0184348	0.00895952	0.00711616	0.00803784
703	L-Glutamine	Amino acids(氨基酸类)	C5H10N2O3	ZDXPYRJPNDTMRX-VKHMYHEASA-N	147.076	151.906	1.79209	[M+H]+	0.00138325	0.00470764	0.000784553	0.00229181	0.00273528	0.00236855	0.00322533	0.00277639	1.61809e-06	0.000212617	1.64595e-06	7.19603e-05	0.00363243	0.00334271	0.00436813	0.00378109	0.000384265	0.00050766	0.000445963
704	2-(Methylamino)benzoic acid	(Aromatic compound)芳香类化合物	C8H9NO2	WVMBPWMAQDVZCM-UHFFFAOYSA-N	150.056	56.973	1.13039	[M-H]-	0.0279712	0.032057	0.0382036	0.0327439	0.00164868	0.00370575	0.00431585	0.00322342	0.109764	0.196849	0.126716	0.144443	0.00504509	0.00759668	0.00686342	0.00650173	0.0308347	0.0364214	0.0336281
705	N-Phenylacetylaspartic acid	Amino acids(氨基酸类)	C12H13NO5	SVFKZPQPMMZHLZ-UHFFFAOYSA-N	252.086	252.105	0.506691	[M+H]+	0.00119352	0.00167075	0.00163156	0.00149861	0.013262	0.0103696	0.00966309	0.0110983	0.000494978	0.000221149	0.000491173	0.000402433	9.32946e-05	0.000309663	0.000138612	0.000180523	0.00282111	0.00280326	0.00281219
706	Ubenimex	Alkaloid(生物碱)	C16H24N2O4	VGGGPCQERPFHOB-RDBSUJKOSA-N	309.182	158.083	3.25552	[M+H]+	0.000321079	0.000622616	8.56984e-05	0.000343131	0.000307912	0.000173168	0.000237072	0.000239384	0.000171907	1.69526e-06	5.97902e-05	7.77975e-05	0.00117508	0.0014371	0.00413597	0.00224938	0.000373556	0.000377349	0.000375452
707	9,10-Epoxyoctadecenoic acid	Lipids and lipid molecules(脂类和类脂分子)	C18H32O3	FBUKMFOXMZRGRB-YFHOEESVSA-N	295.219	732.765	31.1343	[M-H]-	0.219079	0.090791	0.624997	0.311622	0.0171628	0.00731386	0.0129613	0.0124793	0.240315	0.339615	0.49901	0.359647	0.0304589	0.0247929	0.0313751	0.0288756	0.0552571	0.0461849	0.050721
708	Indoleacrylic acid	Organic heterocyclic compounds（有机杂环化合物 ）	C11H9NO2	SXOUIMVOMIGLHO-AATRIKPKSA-N	188.071	232.964	3.26096	[M+H]+	0.00182819	0.00211412	0.00196295	0.00196842	0.000167655	0.000165481	0.000231004	0.000188047	0.00270794	0.00688303	0.00591491	0.00516863	0.000297968	0.00027722	0.000240128	0.000271772	0.00202889	0.00243024	0.00222957
709	Fucoxanthin	Terpenoids(萜类)	C42H58O6	SJWWTRQNNRNTPU-ABBNZJFMSA-N	659.422	769.756	2.88965	[M+H]+	0.00256779	0.004325	0.00462108	0.00383796	4.29392e-05	0.000134352	8.69889e-05	8.80935e-05	0.0033083	0.00539561	0.00299154	0.00389848	0.000424049	4.14821e-05	0.0001773	0.000214277	0.00137357	0.00176216	0.00156787
710	Quercetin 3-(2Gal-apiosylrobinobioside)	Flavonoids(黄酮类)	C32H38O20	UPVDFUGORYNXMW-UHFFFAOYSA-N	743.202	233.803	3.46028	[M+H]+	1.69669e-06	2.27578e-06	1.61922e-06	1.8639e-06	2.18517e-06	1.63506e-06	1.63602e-06	1.81875e-06	0.00275582	0.00751378	0.00328912	0.00451957	1.80618e-06	1.71478e-06	1.81109e-06	1.77735e-06	0.00130737	0.00121566	0.00126152
711	Limonin	Terpenoids(萜类)	C26H30O8	KBDSLGBFQAGHBE-MSGMIQHVSA-N	469.19	732.449	0.829268	[M-H]-	0.0733953	0.0858723	0.069642	0.0763032	0.00529289	0.00492089	0.00343161	0.00454846	0.0686429	0.046532	0.0918421	0.0690057	0.00623087	0.00442578	0.00113468	0.00393045	0.0315718	0.0401451	0.0358585
712	Cytisine	Alkaloid(生物碱)	C11H14N2O	ANJTVLIZGCUXLD-DTWKUNHWSA-N	191.118	155.799	1.8661	[M+H]+	0.0002953	0.00173802	0.000217021	0.000750113	0.000248032	0.000213359	0.000129564	0.000196985	0.000106759	0.000373218	0.000302433	0.000260803	0.00268255	0.00142462	0.00177748	0.00196155	0.000663518	0.000601169	0.000632344
713	Ajmaline	Alkaloid(生物碱)	C20H26N2O2	CJDRUOGAGYHKKD-UHFFFAOYSA-N	327.203	1599.55	3.78463	[M+H]+	0.000688576	0.000867392	0.000635025	0.000730331	0.000929388	0.000430917	0.00219268	0.00118433	0.00074673	0.000440467	0.000258596	0.000481931	0.000603546	0.00134324	0.000685307	0.000877365	0.000955713	0.000672718	0.000814216
714	Aknadicine	Alkaloid(生物碱)	C19H23NO5	KTRLYLXLXTXHPM-RBUKOAKNSA-N	346.164	517.981	2.47278	[M+H]+	2.87537e-05	0.000125226	0.00016688	0.000106953	2.18517e-06	1.63506e-06	1.63602e-06	1.81875e-06	0.00115477	0.00349611	0.00148901	0.00204663	1.80618e-06	1.5586e-05	1.81109e-06	6.40108e-06	0.000482469	0.000456253	0.000469361
715	Folinic acid	Alkaloid(生物碱)	C20H23N7O7	VVIAGPKUTFNRDU-ABLWVSNPSA-N	474.172	129.899	2.76001	[M+H]+	0.0016274	0.00183886	0.0013791	0.00161512	0.000119413	4.47557e-05	8.00688e-05	8.14125e-05	0.00257841	0.00141798	0.00390369	0.00263336	0.00458136	0.0051123	0.00518767	0.00496044	0.00244383	0.00204511	0.00224447
716	Carbendazim	Alkaloid(生物碱)	C9H9N3O2	TWFZGCMQGLPBSX-UHFFFAOYSA-N	192.077	167.516	1.88635	[M+H]+	0.00124134	0.0036369	0.00320218	0.00269347	0.000777245	0.000575491	0.00060198	0.000651572	0.00068292	0.000940259	0.000653426	0.000758869	0.000430667	0.000521303	0.000949913	0.000633961	0.000617739	0.000690565	0.000654152
717	PUTRESCINE DIHYDROCHLORIDE	Alkaloid(生物碱)	C4H14Cl2N2	XXWCODXIQWIHQN-UHFFFAOYSA-N	183.042	1019.64	1.65292	[M+Na]+	0.00263237	0.00768224	0.0142492	0.00818793	0.000175211	0.000218771	0.000529098	0.000307693	0.0240658	0.035844	0.014555	0.0248216	0.000138716	0.000402248	0.000340824	0.00029393	0.00701698	0.00989595	0.00845646
718	N-(2-furylmethyl)-9H-purin-6-amine	Alkaloid(生物碱)	C10H9N5O	QANMHLXAZMSUEX-UHFFFAOYSA-N	216.087	38.2769	2.976	[M+H]+	1.69669e-06	2.27578e-06	0.00517448	0.00172615	0.000869403	0.000209818	0.000437637	0.000505619	0.0198328	0.0374986	0.0116004	0.0229773	0.0220666	0.0152622	0.0399147	0.0257478	0.0178465	0.0225007	0.0201736
719	(-)-Epicatechin	Flavonoids(黄酮类)	C15H14O6	PFTAWBLQPZVEMU-UKRRQHHQSA-N	289.075	220.442	9.82534	[M-H]-	0.00204142	0.00124676	0.000983826	0.001424	0.0121512	0.00443365	0.00772618	0.00810369	0.00010699	0.00229393	9.59267e-05	0.000832282	0.0947939	0.0453557	0.0444206	0.0615234	0.00502008	0.00453855	0.00477931
720	1,2-Dipalmitoyl-rac-glycero-3-phosphoethanolamine	Lipids and lipid molecules(脂类和类脂分子)	C37H74NO8P	SLKDGVPOSSLUAI-UHFFFAOYSA-N	690.514	1077.29	0.693477	[M-H]-	0.346013	0.237625	0.0182243	0.200621	0.00544614	0.00560478	0.00462375	0.00522489	0.22767	0.084519	0.277105	0.196431	0.0500765	0.0103675	0.033093	0.031179	0.0930148	0.122974	0.107994
721	Coriandrone D	(Aromatic compound)芳香类化合物	C18H24O7	ZSKZYWHCOISHNI-UHFFFAOYSA-N	353.162	828.977	0.312142	[M+H]+	0.00283712	0.00289567	0.00292299	0.00288526	0.000380688	0.000265349	0.000494032	0.000380023	0.00288344	0.005308	0.00249453	0.00356199	0.000202506	0.000171541	0.000193101	0.000189049	0.00204899	0.00197233	0.00201066
722	Nor-psi-tropine	Alkaloid(生物碱)	C7H13NO	YYMCYJLIYNNOMK-UHFFFAOYSA-N	128.107	289.484	1.57503	[M+H]+	0.00177413	0.00157524	0.00306241	0.00213726	0.00212827	0.00166077	0.00175143	0.00184682	0.00591781	0.0172243	0.00277006	0.00863741	0.00170096	0.00201873	0.00168577	0.00180182	0.00257061	0.0025614	0.002566
723	Urocortisone	Terpenoids(萜类)	C21H32O5	SYGWGHVTLUBCEM-UHFFFAOYSA-N	365.232	575.946	0.570319	[M+H]+	0.00256997	0.00298782	0.00180434	0.00245404	0.000185866	0.000309308	0.000171081	0.000222085	0.0105343	0.00539097	0.00567113	0.00719878	1.80618e-06	3.7368e-05	6.45846e-05	3.45863e-05	0.00262108	0.00261373	0.0026174
724	L-Abrine	Alkaloid(生物碱)	C12H14N2O2	CZCIKBSVHDNIDH-NSHDSACASA-N	219.113	262.539	0.808225	[M+H]+	0.00217589	0.00482348	0.000489097	0.00249616	0.000800213	0.00425731	0.00054038	0.00186597	0.0052786	0.0125067	0.000866098	0.00621714	0.0097114	0.00515826	0.0145613	0.00981031	0.00197578	0.00162968	0.00180273
725	Cimetidine	Alkaloid(生物碱)	C10H16N6S	AQIXAKUUQRKLND-UHFFFAOYSA-N	251.108	406.755	4.31328e-05	[M-H]-	0.406038	0.3478	0.170499	0.308113	0.080718	0.0400194	0.0285238	0.0497537	0.157498	0.0764438	0.102042	0.111994	0.152121	0.193007	0.271287	0.205472	0.146712	0.136708	0.14171
726	Thymidine	Alkaloid(生物碱)	C10H14N2O5	IQFYYKKMVGJFEH-XLPZGREQSA-N	241.083	68.404	2.01297	[M-H]-	1.27651	1.69962	0.705333	1.22715	0.0671077	0.0620654	0.0620562	0.0637431	3.07959	2.97467	2.29214	2.78213	0.668685	0.263604	0.409523	0.447271	0.864984	0.849396	0.85719
727	Pyro-L-glutaminyl-L-glutamine	Amino acids(氨基酸类)	C10H15N3O5	ILAITOFTZJRIFJ-WDSKDSINSA-N	258.109	36.5003	1.03244	[M+H]+	0.00382316	0.0203385	0.000737457	0.0082997	0.318863	0.209143	0.251332	0.259779	0.0315722	0.00048174	0.0360152	0.0226897	0.0838629	0.0801079	0.0784539	0.0808082	0.0495989	0.0451259	0.0473624
728	NE,NE,NE-TRIMETHYLLYSINE	Organic acids and derivatives(有机酸及其衍生物)	C9H20N2O2	MXNRLFUSFKVQSK-QMMMGPOBSA-N	189.16	32.2572	2.17553	[M+H]+	0.0148752	0.0148033	0.0119095	0.0138627	0.0108565	0.00732974	0.00893184	0.00903935	0.00204713	0.00329926	0.00596799	0.00377146	0.0259538	0.0201325	0.0203396	0.022142	0.0121728	0.010657	0.0114149
729	Dioscorine	Alkaloid(生物碱)	C13H19NO2	YBQKKTNDAXVYGX-UHFFFAOYSA-N	222.148	281.065	2.13134	[M+H]+	0.000623731	0.000460705	0.000516545	0.00053366	0.00030588	0.000389031	0.000205914	0.000300275	0.00092522	0.000632289	0.000711105	0.000756205	0.000136747	0.000143052	0.00020389	0.00016123	0.00022118	0.000290736	0.000255958
730	(+)-Calycanthine	Alkaloid(生物碱)	C22H26N4	XSYCDVWYEVUDKQ-UHFFFAOYSA-N	347.222	525.239	1.8169	[M+H]+	0.000373426	0.000347737	0.000166291	0.000295818	4.26499e-05	3.69492e-05	1.73159e-05	3.2305e-05	0.00125514	0.000414134	0.0008675	0.00084559	3.23829e-05	1.98893e-05	0.000146689	6.63203e-05	0.000308509	0.000278969	0.000293739
731	5(S)-5-carboxystrictosidine	Alkaloid(生物碱)	C28H34N2O11	LHKZIVMTXZLOTP-UHFFFAOYSA-N	575.223	213.602	0.955451	[M+H]+	1.69669e-06	2.27578e-06	0.000105634	3.65356e-05	2.84703e-05	2.16828e-05	2.58037e-05	2.53189e-05	0.00500504	0.0402462	0.00369041	0.0163139	1.80618e-06	1.71478e-06	1.81109e-06	1.77735e-06	0.00156537	0.00147369	0.00151953
732	Daurisoline	Alkaloid(生物碱)	C37H42N2O6	BURJAQFYNVMZDV-FIRIVFDPSA-N	611.317	469.556	2.29549	[M+H]+	1.69669e-06	2.27578e-06	1.19977e-05	5.32337e-06	0.000119061	5.53952e-05	4.51424e-05	7.31996e-05	1.61809e-06	1.69526e-06	1.64595e-06	1.6531e-06	0.00179207	0.00171373	0.00174144	0.00174908	0.000454549	0.000305114	0.000379831
733	S(8-8)S hexoside	Phenylpropanoids(苯丙素类)	C28H36O13	WEKCEGQSIIQPAQ-UHFFFAOYSA-N	579.203	746.826	3.03171	[M-H]-	0.0234672	0.0274302	0.0286142	0.0265039	0.0997015	0.0727744	0.078441	0.083639	0.0294799	0.0193313	0.0225149	0.0237754	0.105037	0.0541184	0.0535394	0.0708983	0.0565729	0.0529695	0.0547712
734	Cianidanol	Phenols(酚类)	C15H14O6	PFTAWBLQPZVEMU-DZGCQCFKSA-N	289.072	235.439	1.18352	[M-H]-	0.00905757	0.0472557	0.0450373	0.0337835	1.14773	0.745716	1.05312	0.982188	0.221853	0.177555	0.0417285	0.147045	0.374444	0.266124	0.228073	0.289547	0.295737	0.327784	0.31176
735	Lucidone C	Terpenoids(萜类)	C24H36O5	JEVOHZHOHSNOGF-UHFFFAOYSA-N	405.262	671.965	2.01069	[M+H]+	0.00140748	0.00111808	0.000908352	0.00114464	2.18517e-06	1.63506e-06	1.63602e-06	1.81875e-06	0.00295278	0.00324147	0.00145562	0.00254996	1.80618e-06	1.71478e-06	1.1139e-05	4.88667e-06	0.00069414	0.000563979	0.000629059
736	Licoflavone A	Flavonoids(黄酮类)	C20H18O4	HJGURBGBPIKRER-UHFFFAOYSA-N	323.128	380.317	1.23476	[M+H]+	1.69669e-06	0.000142145	9.78359e-06	5.12084e-05	0.0017953	0.00132794	0.00176436	0.0016292	9.85832e-05	0.00175575	0.00026548	0.000706604	0.00979583	0.00952842	0.00836649	0.00923025	0.00336798	0.00304908	0.00320853
737	Mimosine	Alkaloid(生物碱)	C8H10N2O4	WZNJWVWKTVETCG-UHFFFAOYSA-N	197.057	366.995	1.2809	[M-H]-	0.170827	0.173427	0.196862	0.180372	0.00146803	0.00401147	0.00132937	0.00226962	0.151255	0.00647234	0.295368	0.151032	0.00742225	0.00888329	0.00551641	0.00727398	0.0589765	0.0672517	0.0631141
738	N5-Acetyl-N2-gamma-L-glutamyl-L-ornithine	Amino acids(氨基酸类)	C12H21N3O6	JAAJGIIASALJIT-UHFFFAOYSA-N	304.15	49.0383	0.987252	[M+H]+	0.00816821	0.0100607	0.0111304	0.00978645	0.00183916	0.00164381	0.0013697	0.00161756	0.0025542	0.00831599	0.00557601	0.00548207	0.00616402	0.00465179	0.00585194	0.00555592	0.00403554	0.00401123	0.00402338
739	Deoxypumiloside	Alkaloid(生物碱)	C26H28N2O8	BNDDTTIRGZIQSE-UHFFFAOYSA-N	497.203	419.995	7.67779	[M+H]+	9.30178e-05	0.000158742	1.61922e-06	8.44595e-05	0.00126636	0.000795387	0.000851804	0.000971183	0.00144929	0.00701139	0.00107887	0.00317985	5.36417e-05	1.71478e-06	1.81109e-06	1.90559e-05	0.000497692	0.000638559	0.000568125
740	2-[4-[(3S,3aR,6S,6aR)-6-[3-methoxy-4-[3,4,5-trihydroxy-6-(hydroxymethyl)oxan-2-yl]oxyphenyl]-1,3,3a,4,6,6a-hexahydrofuro[3,4-c]furan-3-yl]-2-methoxyphenoxy]-6-(hydroxymethyl)oxane-3,4,5-triol	Phenylpropanoids(苯丙素类)	C32H42O16	ZJSJQWDXAYNLNS-XJUVHSKASA-N	700.282	305.096	0.808148	[M+NH4]+	0.000133318	0.00096128	0.000787337	0.000627312	0.0070324	0.00396176	0.00549474	0.0054963	0.000546099	0.00616686	0.00178808	0.00283368	0.0130385	0.00978205	0.0201942	0.0143383	0.00509652	0.00471592	0.00490622
741	Gibberellin A112	Lipids and lipid molecules(脂类和类脂分子)	C20H28O5	RVQCZHZIMZMGAD-UHFFFAOYSA-N	349.2	481.752	3.09108	[M+H]+	0.000735158	0.000745313	0.000390231	0.000623567	2.18517e-06	1.63506e-06	1.63602e-06	1.81875e-06	0.000860917	0.000255664	0.000363549	0.000493377	0.00234981	0.00391848	0.000701119	0.00232314	0.000855187	0.000954118	0.000904653
742	(E)-5,8-Megastigmadien-4-one	Organic oxygen compounds(有机氧化合物)	C13H20O	CVDHBGKYPTUEAA-WAYWQWQTSA-N	193.159	591.086	1.55788	[M+H]+	0.020527	0.0336045	0.0240085	0.0260467	0.0282894	0.0251113	0.0232811	0.0255606	0.0212461	0.0191998	0.0203518	0.0202659	0.0252234	0.0209663	0.021936	0.0227086	0.0198049	0.0209207	0.0203628
743	Medicarpin	Flavonoids(黄酮类)	C16H14O4	NSRJSISNDPOJOP-BBRMVZONSA-N	271.097	478.118	1.19067	[M+H]+	1.69669e-06	2.27578e-06	1.61922e-06	1.8639e-06	0.00176967	0.00213043	0.00215446	0.00201818	1.61809e-06	0.000225707	2.20969e-05	8.31407e-05	0.0020986	0.00196185	0.00292646	0.00232897	0.00110172	0.000969386	0.00103555
744	(1xi,3xi)-1,2,3,4-Tetrahydro-1-methyl-beta-carboline-3-carboxylic acid	Alkaloid(生物碱)	C13H14N2O2	ZUPHXNBLQCSEIA-UHFFFAOYSA-N	231.112	394.143	2.47176	[M+H]+	0.000149567	0.000469523	5.12356e-05	0.000223442	2.18517e-06	2.97907e-05	1.63602e-06	1.1204e-05	9.05038e-05	5.0157e-05	0.000119633	8.67647e-05	0.00195293	0.00112905	0.00330574	0.00212924	0.000641239	0.000731362	0.0006863
745	Beta-D-Glucose 6-phosphate	Organic oxygen compounds(有机氧化合物)	C6H13O9P	NBSCHQHZLSJFNQ-VFUOTHLCSA-N	261.037	39.385	0.741841	[M+H]+	0.000202427	0.0110767	0.01084	0.00737305	0.0120679	0.00850792	0.00657799	0.00905128	0.0119845	0.0102836	0.0131028	0.0117903	0.00217497	0.00235779	0.00340372	0.00264549	0.00767629	0.00839546	0.00803587
746	Rimiterol	Alkaloid(生物碱)	C12H17NO3	IYMMESGOJVNCKV-UHFFFAOYSA-N	224.128	126.058	0.506546	[M+H]+	0.000362323	0.00633033	0.00513096	0.0039412	0.00613283	0.0046201	0.00490018	0.0052177	0.00310501	0.00761235	0.00488199	0.00519978	0.00622301	0.00929929	0.0111999	0.00890739	0.00566084	0.00571662	0.00568873
747	Panaquinquecol 7	Lipids and lipid molecules(脂类和类脂分子)	C17H24O3	XEUPFPHHPCQXFV-UHFFFAOYSA-N	277.179	624.859	1.52742	[M+H]+	0.0178989	0.0125761	0.0156691	0.0153814	0.011627	0.00814138	0.0131739	0.0109808	0.0672587	0.0109818	0.0353756	0.037872	0.00339181	0.00118534	0.00153303	0.00203673	0.0118692	0.0102783	0.0110737
748	1-Ipomeanol	Organic heterocyclic compounds（有机杂环化合物 ）	C9H12O3	IGGLYMZTLQKWGT-UHFFFAOYSA-N	169.086	378.639	0.682829	[M+H]+	0.000439007	0.000787921	0.000576739	0.000601222	0.000964719	0.000930615	0.000718982	0.000871439	0.000424726	0.000391354	0.000191742	0.00033594	0.00141148	0.000703921	0.000823637	0.000979679	0.000832894	0.00061932	0.000726107
749	(2E,4E)-2,4-Dodecadienal	Organic oxygen compounds(有机氧化合物)	C12H20O	QKTZBZWNADPFOL-BNFZFUHLSA-N	181.159	956.809	2.55369	[M+H]+	0.00106928	0.00694638	0.0104004	0.00613869	0.00402098	0.00119323	0.00630259	0.00383893	0.00263885	0.00670203	0.00445456	0.00459848	0.00705342	0.0100923	0.0108091	0.00931828	0.00985064	0.00942024	0.00963544
750	Tragopogonsaponin L	Lipids and lipid molecules(脂类和类脂分子)	C50H74O15	CCLLWPLSBGBSKT-UHFFFAOYSA-N	915.509	896.167	0.0840942	[M+H]+	0.000199719	0.000148755	1.61922e-06	0.000116698	0.000233127	0.000206602	7.70049e-05	0.000172245	1.61809e-06	1.69526e-06	1.64595e-06	1.6531e-06	4.42302e-05	1.41228e-05	0.000279428	0.000112594	7.03786e-05	0.000100354	8.53665e-05
751	1-[1,4-Dihydro-4-nonyl-5-(1-oxodecyl)-3-pyridinyl]-1-dodecanone	Alkaloid(生物碱)	C36H65NO2	YBWDZBFATGBRLG-UHFFFAOYSA-N	544.51	1018.78	0.957304	[M+H]+	0.00175561	0.00157066	0.00516292	0.00282973	2.18517e-06	1.63506e-06	1.63602e-06	1.81875e-06	0.00722378	0.0491258	0.0211912	0.0258469	1.80618e-06	1.71478e-06	1.81109e-06	1.77735e-06	0.00632558	0.00657137	0.00644847
752	Isoacoramone	Organic oxygen compounds(有机氧化合物)	C12H16O4	KUQHFNICKXWOBZ-UHFFFAOYSA-N	225.112	517.506	1.15284	[M+H]+	0.000382575	0.000289788	0.000256669	0.000309677	0.000211371	0.000178132	0.00016841	0.000185971	0.00132025	0.000291544	0.000499184	0.000703658	0.000164784	0.000105322	8.51281e-05	0.000118411	0.000281319	0.000247644	0.000264481
753	Apoatropine	Alkaloid(生物碱)	C17H21NO2	WPUIZWXOSDVQJU-UHFFFAOYSA-N	272.161	1533.92	3.38608	[M+H]+	0.00661185	0.0136656	0.00680213	0.00902652	0.0111407	0.00542683	0.00844925	0.00833891	0.00698799	0.00849189	0.00681199	0.00743063	0.00619269	0.00810844	0.00324678	0.0058493	0.00785084	0.00861951	0.00823518
754	Deoxyeritadenine	Alkaloid(生物碱)	C9H11N5O3	NWPWVFAEENVVJM-UHFFFAOYSA-N	238.093	177.267	0.154528	[M+H]+	0.000329719	0.000392724	0.000307945	0.000343463	0.000127193	8.23822e-05	0.000117333	0.00010897	0.0028618	0.00561865	0.00217688	0.00355245	1.80618e-06	2.65752e-05	0.000310146	0.000112842	0.000933841	0.00111799	0.00102591
755	Muricatenol	Lipids and lipid molecules(脂类和类脂分子)	C37H68O6	KQTROLJZWNACJT-VKAVYKQESA-N	609.503	1275.51	1.18603	[M+H]+	0.015294	0.0336454	0.0849496	0.0446297	0.000624489	0.000296946	0.000639797	0.000520411	0.0121389	0.0313702	0.0124584	0.0186559	9.62547e-05	7.91101e-05	1.81109e-06	5.90586e-05	0.0118067	0.0147842	0.0132955
756	Physalin L	Terpenoids(萜类)	C28H32O10	CUSXWWXXAPEFHY-UHFFFAOYSA-N	529.204	437.438	0.889111	[M+H]+	0.00106182	0.00205132	0.00154282	0.00155199	2.18517e-06	1.63506e-06	1.63602e-06	1.81875e-06	1.61809e-06	1.69526e-06	1.64595e-06	1.6531e-06	1.80618e-06	1.71478e-06	1.81109e-06	1.77735e-06	0.000229092	0.000210515	0.000219803
757	Voacamine	Terpenoids(萜类)	C43H52N4O5	VCMIRXRRQJNZJT-UHFFFAOYSA-N	705.403	875.902	0.318406	[M+H]+	0.00863506	0.0640428	0.0378042	0.0368273	0.208102	0.187202	0.186332	0.193879	0.0503776	0.0628424	0.0428652	0.0520284	0.0529254	0.041726	0.0365578	0.0437364	0.0799912	0.0770503	0.0785208
758	Mulberrin	Flavonoids(黄酮类)	C25H26O6	UWQYBLOHTQWSQD-UHFFFAOYSA-N	421.163	269.68	0.610131	[M-H]-	0.0246806	0.0682819	0.0607383	0.0512336	0.0812141	0.0465685	0.0737368	0.0671732	2.21814	2.18799	1.63611	2.01408	0.337991	0.199284	0.213113	0.250129	0.774863	0.568881	0.671872
759	Crotin (chalcone)	Flavonoids(黄酮类)	C20H20O5	VPFUWHKTPYPNGT-UHFFFAOYSA-N	341.138	573.63	1.40793	[M+H]+	1.69669e-06	2.71603e-05	1.61922e-06	1.01587e-05	0.000253111	0.000236631	0.000455884	0.000315209	1.61809e-06	9.82324e-05	1.64595e-06	3.38322e-05	0.000752958	0.00059983	0.00184291	0.00106523	0.000432107	0.000318171	0.000375139
760	Methylgingerol	Others(其它类）	C18H28O4	CTGAPJBPSCUFRO-UHFFFAOYSA-N	309.206	683.102	0.0729941	[M+H]+	0.00376377	2.27578e-06	0.00151098	0.00175901	0.00488049	0.00298557	0.0034431	0.00376972	0.00634009	0.00147791	0.00197366	0.00326389	4.92987e-05	1.71478e-06	1.81109e-06	1.76082e-05	0.000984169	0.00101482	0.000999494
761	N6-cis-p-Coumaroylserotonin	Organic heterocyclic compounds（有机杂环化合物 ）	C19H18N2O3	WLZPAFGVOWCVMG-FPYGCLRLSA-N	323.139	410.657	1.47151	[M+H]+	2.24571e-05	0.00117159	8.02021e-05	0.000424751	2.18517e-06	1.63506e-06	1.63602e-06	1.81875e-06	3.12834e-05	0.00224851	0.000427832	0.000902542	0.00566399	0.00238305	0.00649127	0.00484611	0.00118165	0.00148717	0.00133441
762	Polygalic acid	Organic acids and derivatives(有机酸及其衍生物)	C29H44O6	VZRKWGPIZJDNHC-UHFFFAOYSA-N	489.319	893.931	0.863525	[M+H]+	0.000486379	0.000422379	0.000447118	0.000451959	2.18517e-06	1.63506e-06	1.63602e-06	1.81875e-06	0.000838532	0.000459	0.000434904	0.000577479	1.80618e-06	1.71478e-06	1.81109e-06	1.77735e-06	0.000234403	0.000230251	0.000232327
763	Mulberroside A	Phenols(酚类)	C26H32O14	HPSWAEGGWLOOKT-VUNDNAJOSA-N	567.176	158.661	0.85821	[M-H]-	0.00100426	0.000101144	0.000372102	0.000492501	0.0252437	0.0264247	0.031112	0.0275934	0.000493948	0.00314214	0.000616021	0.00141737	0.199892	0.111851	0.135976	0.14924	0.0336697	0.0284936	0.0310817
764	6-Amino-9H-purine-9-propanoic acid	Alkaloid(生物碱)	C8H9N5O2	QXAYJKFBMWMARF-UHFFFAOYSA-N	208.083	61.5125	0.804299	[M+H]+	0.00211597	0.000919746	0.00130186	0.00144586	0.0522992	0.0758726	0.0374986	0.0552234	0.00296304	0.00274249	0.000586525	0.00209735	0.00191088	0.000738232	0.00247668	0.0017086	0.0103447	0.0105727	0.0104587
765	Hypoxanthine	Alkaloid(生物碱)	C5H4N4O	FDGQSTZJBFJUBT-UHFFFAOYSA-N	271.07	142.452	0.75708	[2M-H]-	0.113437	0.10234	0.15687	0.124215	0.00116239	0.00124242	0.00626102	0.00288861	0.112105	0.24858	0.123348	0.161344	0.078196	0.0556315	0.0665776	0.0668017	0.0554926	0.0763458	0.0659192
766	Soyacerebroside I	Lipids and lipid molecules(脂类和类脂分子)	C40H75NO9	HOMYIYLRRDTKAA-UYIJODJPSA-N	714.552	1624.88	0.844868	[M+H]+	0.0019756	0.0025208	0.00197188	0.00215609	0.00413722	0.0035639	0.00247702	0.00339271	0.00461795	0.00544224	0.00385865	0.00463961	0.00486657	0.0027567	0.00242055	0.00334794	0.00189712	0.00199776	0.00194744
767	Ornithine	Amino acids(氨基酸类)	C5H12N2O2	AHLPHDHHMVZTML-BYPYZUCNSA-N	131.083	33.1812	2.41977	[M-H]-	1.01342	1.19062	1.5527	1.25225	9.51302e-05	0.0220515	0.0186236	0.0135901	0.197022	0.0913853	0.273155	0.187188	2.89582	2.65488	1.89046	2.48039	0.695782	0.665364	0.680573
768	5-HYDROXY-TRYPTOPHAN	Alkaloid(生物碱)	C11H12N2O3	LDCYZAJDBXYCGN-UHFFFAOYSA-N	219.077	85.3735	2.96197	[M-H]-	0.189788	0.254857	0.236444	0.22703	0.899224	1.11179	0.992351	1.00112	0.261118	0.384903	0.401279	0.3491	0.480104	0.438477	0.218071	0.378884	0.306488	0.349208	0.327848
769	Ipecoside	Alkaloid(生物碱)	C27H35NO12	QISXROCIXKXUPS-OWVLCBNUSA-N	564.213	375.546	0.076118	[M-H]-	0.0099055	0.0494281	0.0320861	0.0304732	0.41563	0.221361	0.233247	0.290079	0.00010699	0.000117036	9.59267e-05	0.000106651	2.38285	2.70032	0.295685	1.79295	0.226805	0.22969	0.228248
