# Supplementary material for: Untargeted Metabolomics Based on Ultra-High-Performance Liquid Chromatography Coupled with Quadrupole Orbitrap High-Resolution Mass Spectrometry for Differential Metabolite Analysis of Pinelliae Rhizoma and Its Adulterants
Source: Molecules. 2024 May 6;29(9):2155. doi: 10.3390/molecules29092155 (PMC11085193; doi:10.3390/molecules29092155)
Supplement: Supplementary file 1 [file molecules-29-02155-s001.zip › Supplementary Table S2.xlsx]

## Sheet: file explanation
表头名称	描述
id	该物质在本次定性分析中的唯一数据编号
MS2 name	二级质谱定性匹配分析得到的物质名称
NameCN	暂无说明
Class	物质分类
SubClass	暂无说明
herbSet	暂无说明
MS2 score	二级匹配的打分，取值[0, 1]，越大越好
InChIKey	暂无说明
Formula	暂无说明
mzmed	物质特征离子的质荷比
rtmed	该物质的色谱保留时间
PPM	质荷比定性匹配的精确度，越接近0越好
type	采集模式
ms2Adduct	暂无说明
MS/MS	暂无说明
VIP	该物质在该组对比的OPLS-DA模型得到的变量投影重要度
P-VALUE	该物质在该组对比的t检验得到的P值，P值 = 假设是正确但是被拒绝的概率 = 阴性结果个数/结果总个数，是对与样本数据的一个检验概率
Q-VALUE	假设检验统计量（P值）经多重假设检验校正之后的结果，Q值 = 被拒绝但却是正确的概率 = 假阳性结果个数/推测为阳性结果的个数，是对统计检验得到的推论的一种检验概率，对P值的再统计
FOLD CHANGE	该物质在该组对比两组实验间的倍数关系
LOG_FOLDCHANGE	FOLD CHANGE取以2为底的对数
Group	对比组名称
Cpd_all	检测物质总数
Cpd_diff	该组对比差异物质个数
Cpd_diff_up	该组对比上调差异物质个数
Cpd_diff_down	该组对比下调差异物质个数
HMDB	该物质在HMDB数据库中的索引
CAS	该物质的CAS号
KEGG COMPOUND ID	该物质在KEGG COMPOUND数据库中的索引
BX_1	BX_1样品相对定量值
BX_2	BX_2样品相对定量值
BX_3	BX_3样品相对定量值
Mean BX	BX样本重复实验的相对定量值均值
SBX_1	SBX_1样品相对定量值
SBX_2	SBX_2样品相对定量值
SBX_3	SBX_3样品相对定量值
Mean SBX	SBX样本重复实验的相对定量值均值
TNX_1	TNX_1样品相对定量值
TNX_2	TNX_2样品相对定量值
TNX_3	TNX_3样品相对定量值
Mean TNX	TNX样本重复实验的相对定量值均值
HZNX_1	HZNX_1样品相对定量值
HZNX_2	HZNX_2样品相对定量值
HZNX_3	HZNX_3样品相对定量值
Mean HZNX	HZNX样本重复实验的相对定量值均值
	本次差异代谢物筛选条件为VIP大于1且P-value小于0.05

## Sheet: Statistics
Group	Cpd_all	Cpd_diff	Cpd_diff_up	Cpd_diff_down
BX-SBX	769	138	94	44
BX-TNX	769	46	36	10
BX-HZNX	769	109	61	48

## Sheet: BX-SBX
id	MS2 name	Class	InChIKey	Formula	BX_1	BX_2	BX_3	MEAN BX	SBX_1	SBX_2	SBX_3	MEAN SBX	VIP	FOLD CHANGE	LOG_FOLDCHANGE	TYPE
274	Quinoside D	Terpenoids(萜类)	BAJBCZHVQXVBMJ-UHFFFAOYSA-N	C47H74O18	1.69669e-06	2.27578e-06	1.61922e-06	1.8639e-06	0.0212172	0.0137283	0.0149639	0.0166365	3.15944	8925.66	13.1237	up
657	3-[(3S,5R,10S,13R,14S,17S)-14-hydroxy-3-[(2R,3S,4S,5S,6S)-3-hydroxy-4-methoxy-6-methyl-5-[(2S,3R,4S,5S,6R)-3,4,5-trihydroxy-6-[[(2R,3R,4S,5S,6R)-3,4,5-trihydroxy-6-(hydroxymethyl)oxan-2-yl]oxymethyl]oxan-2-yl]oxyoxan-2-yl]oxy-10,13-dimethyl-1,2,3,4,5,6,7,8,9,11,12,15,16,17-tetradecahydrocyclopenta[a]phenanthren-17-yl]-2H-furan-5-one	Terpenoids(萜类)	GZVMBXDQUQRICT-OZPZHZNKSA-N	C42H66O18	1.69669e-06	2.27578e-06	1.61922e-06	1.8639e-06	0.0149288	0.010816	0.0122044	0.0126497	3.06766	6786.7	12.7285	up
321	Trigoneoside Xb	Terpenoids(萜类)	WROHFEWGWYQNPP-UHFFFAOYSA-N	C45H76O19	1.69669e-06	2.27578e-06	1.61922e-06	1.8639e-06	0.0113008	0.00934508	0.0109465	0.0105308	3.00609	5649.89	12.464	up
445	Araloside A	Terpenoids(萜类)	KQSFNXMDCOFFGW-UGBTYEQWSA-N	C47H74O18	7.74461e-05	0.000101144	9.78861e-05	9.21589e-05	0.522891	0.34206	0.376498	0.413816	2.91954	4490.25	12.1326	up
50	2-methylidene-4-[(2R,3R,4S,5S,6R)-3,4,5-trihydroxy-6-(hydroxymethyl)oxan-2-yl]oxybutanoic acid	Organic oxygen compounds(有机氧化合物)	QJALTHDWQWOLLT-ZBGLXGBJSA-N	C11H18O8	1.69669e-06	2.27578e-06	8.2502e-06	4.07422e-06	0.0174308	0.0189016	0.0131216	0.0164847	2.96908	4046.09	11.9823	up
332	Solasonine	Alkaloid(生物碱)	QCTMYNGDIBTNSK-XEAAVONHSA-N	C45H73NO16	1.69669e-06	2.27578e-06	1.61922e-06	1.8639e-06	0.00762017	0.00481179	0.00677947	0.00640381	2.82842	3435.71	11.7464	up
270	(3b,16a,20R)-3,16,20,22,25-Pentahydroxy-5-cucurbiten-11-one 3-[glucosyl-(1->6)-glucoside]	Lipids and lipid molecules(脂类和类脂分子)	RLSXWJUYUFUJLU-UHFFFAOYSA-N	C42H70O16	1.69669e-06	2.27578e-06	1.61922e-06	1.8639e-06	0.00652434	0.00453188	0.00781681	0.00629101	2.82073	3375.19	11.7208	up
661	Astragaloside IV	Terpenoids(萜类)	QMNWISYXSJWHRY-CSXKERSZSA-N	C41H68O14	7.74461e-05	0.000101144	9.78861e-05	9.21589e-05	0.30618	0.208852	0.369062	0.294698	2.79966	3197.71	11.6428	up
235	Kudzusaponin SA4	Lipids and lipid molecules(脂类和类脂分子)	RPEKPENNMFTVPA-UHFFFAOYSA-N	C47H74O20	1.69669e-06	2.27578e-06	1.61922e-06	1.8639e-06	0.00713215	0.00508335	0.00502483	0.00574678	2.79131	3083.21	11.5902	up
330	Chinenoside III	Terpenoids(萜类)	ZKCRBHUUXPULDX-UHFFFAOYSA-N	C44H70O18	1.69669e-06	2.27578e-06	1.61922e-06	1.8639e-06	0.00640258	0.00393204	0.00471173	0.00501545	2.74213	2690.84	11.3938	up
83	Elaterinide	Lipids and lipid molecules(脂类和类脂分子)	QKEJRKXVLGOJMB-OUKQBFOZSA-N	C38H54O13	1.69669e-06	2.27578e-06	1.61922e-06	1.8639e-06	0.00545202	0.00366211	0.00455332	0.00455582	2.7115	2444.25	11.2552	up
313	Trigoneoside XIb	Lipids and lipid molecules(脂类和类脂分子)	RLAUJYFETVMGAO-UHFFFAOYSA-N	C44H74O19	1.69669e-06	2.27578e-06	1.61922e-06	1.8639e-06	0.00361753	0.00231	0.0031542	0.00302724	2.56832	1624.15	10.6655	up
269	Herbacetin	Flavonoids(黄酮类)	ZDOTZEDNGNPOEW-UHFFFAOYSA-N	C15H10O7	1.69669e-06	2.27578e-06	1.61922e-06	1.8639e-06	0.00336744	0.00215862	0.00294615	0.00282407	2.54426	1515.14	10.5652	up
355	Capsianoside VI	Lipids and lipid molecules(脂类和类脂分子)	WZQKUYVRQLGXCB-PRMGPUFCSA-N	C44H74O20	0.000179259	0.000240521	6.94137e-05	0.000163065	0.268417	0.174362	0.181286	0.208022	2.52122	1275.7	10.3171	up
154	Prunin	Flavonoids(黄酮类)	DLIKSSGEMUFQOK-SFTVRKLSSA-N	C21H22O10	1.69669e-06	2.27578e-06	1.61922e-06	1.8639e-06	0.00275915	0.00156036	0.00205275	0.00212408	2.44149	1139.59	10.1543	up
743	Medicarpin	Flavonoids(黄酮类)	NSRJSISNDPOJOP-BBRMVZONSA-N	C16H14O4	1.69669e-06	2.27578e-06	1.61922e-06	1.8639e-06	0.00176967	0.00213043	0.00215446	0.00201818	2.43138	1082.78	10.0805	up
607	Goyasaponin III	Lipids and lipid molecules(脂类和类脂分子)	RMGKGCYVUJKQSS-UHFFFAOYSA-N	C49H76O19	1.69669e-06	2.27578e-06	1.61922e-06	1.8639e-06	0.00183581	0.00154545	0.00100165	0.00146097	2.30795	783.827	9.61439	up
447	Isovanillic acid	Phenols(酚类)	LBKFGYZQBSGRHY-UHFFFAOYSA-N	C8H8O4	1.69669e-06	2.27578e-06	1.61922e-06	1.8639e-06	0.00204114	0.00116516	0.00115734	0.00145455	2.30539	780.381	9.60804	up
543	Betavulgaroside X	Lipids and lipid molecules(脂类和类脂分子)	BOUDARFVWGDGSN-UHFFFAOYSA-N	C46H70O18	1.69669e-06	9.05162e-05	1.61922e-06	3.12774e-05	0.0263761	0.0215688	0.021295	0.02308	2.84768	737.913	9.52731	up
678	Soyasapogenol B base + O-HexA-HexA-dHex, O-C6H7O3(DDMP)	Terpenoids(萜类)	MISLOXVLNGPFID-UHFFFAOYSA-N	C54H82O22	1.69669e-06	2.17678e-05	1.61922e-06	8.36122e-06	0.0057892	0.00357863	0.00385286	0.0044069	2.43222	527.064	9.04183	up
351	Tacrolimus	Terpenoids(萜类)	QJJXYPPXXYFBGM-LFZNUXCKSA-N	C44H69NO12	2.33755e-05	2.27578e-06	1.61922e-06	9.09017e-06	0.00612714	0.00392998	0.00426508	0.00477407	2.42293	525.19	9.0367	up
372	Solasodine base + 2H, O-Hex-Hex-Hex-Pen	Terpenoids(萜类)	REJLGAUYTKNVJM-UHFFFAOYSA-N	C50H83NO21	7.74461e-05	0.000469549	9.78861e-05	0.000214961	0.0995406	0.0978966	0.112913	0.10345	2.26404	481.252	8.91065	up
1	[6-acetyloxy-4-butanoyloxy-3,3a-dihydroxy-3,6,9-trimethyl-8-[(E)-2-methylbut-2-enoyl]oxy-2-oxo-4,5,6a,7,8,9b-hexahydroazuleno[4,5-b]furan-7-yl] octanoate	Terpenoids(萜类)	IXFPJGBNCFXKPI-YBFXNURJSA-N	C34H50O12	7.74461e-05	0.00177535	9.78861e-05	0.000650227	0.354758	0.224707	0.248449	0.275971	2.44319	424.423	8.72936	up
162	Harpagoside	Phenylpropanoids(苯丙素类)	KVRQGMOSZKPBNS-FMHLWDFHSA-N	C24H30O11	1.69669e-06	2.27578e-06	1.61922e-06	1.8639e-06	0.00072267	0.000784219	0.000532945	0.000679945	2.04856	364.798	8.51095	up
679	Imatinib	Alkaloid(生物碱)	KTUFNOKKBVMGRW-UHFFFAOYSA-N	C29H31N7O	7.74461e-05	0.00410523	9.78861e-05	0.00142686	0.565554	0.433705	0.496177	0.498479	2.55594	349.355	8.44855	up
432	29-[Glucosyl-(1->2)-glucosyl]katonic acid 3-[rhamnosyl-(1->2)[rhamnosyl-(1->4)]-glucosyl-(1->2)-glucuronide]	Lipids and lipid molecules(脂类和类脂分子)	IGTFYSDYGNVEHK-UHFFFAOYSA-N	C66H106O32	4.53001e-05	2.27578e-06	1.61922e-06	1.63984e-05	0.0060732	0.00515615	0.00525881	0.00549605	2.40141	335.159	8.3887	up
47	2-[1-hydroxy-1-(4-methoxyphenyl)propan-2-yl]oxy-6-(hydroxymethyl)oxane-3,4,5-triol	Others(其它类）	JYWSARFDLXXOHT-UHFFFAOYSA-N	C16H24O8	1.69669e-06	2.27578e-06	2.03873e-05	8.11992e-06	0.00281226	0.0021829	0.00289088	0.00262868	2.22964	323.732	8.33866	up
660	Rebaudioside C	Terpenoids(萜类)	QSRAJVGDWKFOGU-RYUVMFHASA-N	C44H70O22	7.74461e-05	0.000101144	9.78861e-05	9.21589e-05	0.0360416	0.01717	0.0332624	0.0288247	1.98348	312.771	8.28896	up
227	Glabrol	Flavonoids(黄酮类)	CUFAXDWQDQQKFF-UHFFFAOYSA-N	C25H28O4	8.87055e-05	3.73381e-05	2.98066e-05	5.19501e-05	0.0196446	0.0149641	0.0139723	0.0161937	2.03284	311.716	8.28409	up
62	7-methyl-1-[(2S,3R,4S,5S,6R)-3,4,5-trihydroxy-6-(hydroxymethyl)oxan-2-yl]oxy-1,5,6,7a-tetrahydrocyclopenta[c]pyran-4a,5,7-triol	Terpenoids(萜类)	XUWSHXDEJOOIND-MEVVXUJLSA-N	C15H24O10	1.69669e-06	2.27578e-06	1.61922e-06	1.8639e-06	0.000493758	0.000609226	0.000581264	0.000561416	1.98645	301.206	8.2346	up
16	Demethylwedelolactone	Phenylpropanoids(苯丙素类)	LUTYTNLPIUCKBJ-UHFFFAOYSA-N	C15H8O7	7.74461e-05	0.000101144	9.78861e-05	9.21589e-05	0.0218576	0.0187904	0.0379451	0.0261977	1.95181	284.267	8.1511	up
497	Furostane base -1H2O + 1O, O-Hex, O-Hex-Hex	Terpenoids(萜类)	QEJIXVVELVKWFA-UHFFFAOYSA-N	C45H74O19	0.00139589	0.00542217	9.78861e-05	0.00230532	0.714211	0.48305	0.577749	0.59167	2.24751	256.654	8.00368	up
518	5,7-dihydroxy-2-(4-hydroxyphenyl)-6-[3,4,5-trihydroxy-6-(hydroxymethyl)oxan-2-yl]-4H-chromen-4-one	Flavonoids(黄酮类)	MYXNWGACZJSMBT-UHFFFAOYSA-N	C21H20O10	1.10058e-05	2.27578e-06	1.61922e-06	4.96695e-06	0.000694795	0.00143046	0.00119257	0.00110594	1.9927	222.66	7.7987	up
87	Estragonoside	Flavonoids(黄酮类)	HOQOGRHHARLRBG-UHFFFAOYSA-N	C22H22O12	1.69669e-06	2.27578e-06	1.41718e-05	6.04808e-06	0.00154547	0.00100652	0.00139765	0.00131655	2.02844	217.681	7.76607	up
60	4-HYDROXYBENZOIC ACID	Others(其它类）	FJKROLUGYXJWQN-UHFFFAOYSA-N	C7H6O3	1.69669e-06	4.7342e-05	1.61922e-06	1.6886e-05	0.00328868	0.00232602	0.0040962	0.00323697	2.2349	191.696	7.58267	up
593	Acetylaconitine	Alkaloid(生物碱)	RIPYIJVYDYCPKW-UHFFFAOYSA-N	C36H49NO12	0.000195118	0.000483128	1.61922e-06	0.000226622	0.0485882	0.0377436	0.0384332	0.0415883	2.30955	183.514	7.51975	up
337	2-(Methoxycarbonyl)-5-methyl-2,4-bis(3-methyl-2-butenyl)-6-(2-methyl-1-oxopropyl)-5-(4-methyl-3-pentenyl)cyclohexanone	Terpenoids(萜类)	QVUJYADKXQKJHK-UHFFFAOYSA-N	C29H46O4	1.69669e-06	4.68411e-05	1.61922e-06	1.6719e-05	0.00289241	0.00315218	0.00269118	0.00291192	2.2057	174.168	7.44434	up
620	Methyllycaconitine	Terpenoids(萜类)	XLTANAWLDBYGFU-UHFFFAOYSA-N	C37H50N2O10	1.69669e-06	0.000540751	1.61922e-06	0.000181356	0.0296348	0.0300947	0.0241522	0.0279606	2.70512	154.175	7.26843	up
404	alpha-Solanine	Terpenoids(萜类)	ZGVSETXHNHBTRK-UHFFFAOYNA-N	C45H73NO15	7.74461e-05	0.000616491	9.78861e-05	0.000263941	0.0536015	0.0319518	0.0311348	0.0388961	1.88059	147.367	7.20326	up
513	(2S,3R,4S,5S,6R)-2-[4-[[(3S,4R,5S)-3-hydroxy-5-(4-hydroxy-3-methoxyphenyl)-4-(hydroxymethyl)oxolan-3-yl]methyl]-2-methoxyphenoxy]-6-(hydroxymethyl)oxane-3,4,5-triol	Phenylpropanoids(苯丙素类)	SXGSYHDLSPXCMU-CTQTXEDXSA-N	C26H34O12	1.69669e-06	2.39954e-05	1.61922e-06	9.10377e-06	0.0010458	0.000778574	0.00124056	0.00102164	1.91598	112.222	6.81021	up
617	DIGOXIN	Terpenoids(萜类)	LTMHDMANZUZIPE-QRZBQPCOSA-N	C41H64O14	4.00969e-05	6.67264e-05	1.61922e-06	3.61475e-05	0.00351508	0.00298392	0.00373984	0.00341295	1.85548	94.4172	6.56098	up
460	Catechin	Others(其它类）	PFTAWBLQPZVEMU-UHFFFAOYSA-N	C15H14O6	0.000120063	0.000671839	1.61922e-06	0.000264507	0.0242579	0.0176898	0.0248781	0.0222753	2.10935	84.2143	6.39599	up
365	Pinoresinol 4-O-glucoside	Phenylpropanoids(苯丙素类)	QLJNETOQFQXTLI-WMYFGKAISA-N	C26H32O11	0.00641675	0.0210131	0.0114034	0.0129444	1.19579	0.778113	1.12461	1.03284	1.55618	79.79	6.31814	up
232	Naringenin chalcone	Flavonoids(黄酮类)	YQHMWTPYORBCMF-ZZXKWVIFSA-N	C15H12O5	0.000546397	0.000101144	9.78861e-05	0.000248476	0.0227605	0.0171132	0.0189157	0.0195965	1.63779	78.8667	6.30134	up
659	Eleutheroside E	Phenylpropanoids(苯丙素类)	FFDULTAFAQRACT-UHFFFAOYSA-N	C34H46O18	7.74461e-05	0.000101144	9.78861e-05	9.21589e-05	0.00472997	0.00915045	0.00596755	0.00661599	1.47356	71.7889	6.16569	up
665	Acacetin-7-O-neohesperidoside	Flavonoids(黄酮类)	MLWDGPFGTFOLRJ-UHFFFAOYNA-N	C28H32O14	7.74461e-05	0.000101144	0.000413722	0.000197437	0.0138109	0.0178429	0.00780986	0.0131546	1.53797	66.6265	6.05802	up
100	Irinotecan hydrochloride	Alkaloid(生物碱)	GURKHSYORGJETM-WAQYZQTGSA-N	C33H38N4O6.HCl	1.69669e-06	0.000624834	0.000122498	0.000249676	0.0200664	0.0133629	0.0162991	0.0165761	2.00429	66.3904	6.0529	up
450	Celastrol	Terpenoids(萜类)	KQJSQWZMSAGSHN-JJWQIEBTSA-N	C29H38O4	1.69669e-06	0.000135125	1.28425e-05	4.98881e-05	0.00400543	0.00230566	0.00263394	0.00298168	1.84206	59.7674	5.90129	up
289	Quercetin-3-O-galactoside	Flavonoids(黄酮类)	OVSQVDMCBVZWGM-UHFFFAOYSA-N	C21H20O12	0.00158226	0.00590114	0.00564454	0.00437598	0.303062	0.206165	0.271776	0.260335	1.46931	59.4917	5.89462	up
557	Picroside II	Terpenoids(萜类)	AKNILCMFRRDTEY-UHFFFAOYSA-N	C23H28O13	0.0102191	0.0031132	9.78861e-05	0.00447672	0.215141	0.271322	0.294325	0.260263	1.79905	58.1369	5.86138	up
763	Mulberroside A	Phenols(酚类)	HPSWAEGGWLOOKT-VUNDNAJOSA-N	C26H32O14	0.00100426	0.000101144	0.000372102	0.000492501	0.0252437	0.0264247	0.031112	0.0275934	1.5337	56.0272	5.80806	up
325	Melilotocarpan C	Others(其它类）	ITMVICNONDPRSU-UHFFFAOYSA-N	C18H18O6	1.69669e-06	3.64229e-05	1.61922e-06	1.32463e-05	0.00051009	0.000618043	0.000912038	0.000680057	1.72177	51.3396	5.682	up
570	Vincristine Sulfate	Alkaloid(生物碱)	AQTQHPDCURKLKT-JKDPCDLQSA-N	C46H56N4O10.H2SO4	8.84256e-05	0.00042147	1.61922e-06	0.000170505	0.0106835	0.00700979	0.00711027	0.00826785	1.85046	48.4904	5.59963	up
402	Resibufogenin	Terpenoids(萜类)	ATLJNLYIJOCWJE-UHFFFAOYSA-N	C24H32O4	0.262061	0.165314	0.0440816	0.157152	7.81089	7.92433	6.92204	7.55242	1.42715	48.058	5.5867	up
606	Pinoresinol diglucoside	Phenylpropanoids(苯丙素类)	ZJSJQWDXAYNLNS-FUPWJLLWSA-N	C32H42O16	0.00532307	0.0105494	0.00305801	0.00631015	0.354246	0.210865	0.300721	0.288611	1.36517	45.7376	5.51531	up
552	25-Acetyl-6,7-didehydrofevicordin F 3-[glucosyl-(1->6)-glucoside]	Lipids and lipid molecules(脂类和类脂分子)	SQETUVZNOCBWJQ-VAWYXSNFSA-N	C43H62O18	3.91309e-05	2.27578e-06	1.61922e-06	1.4342e-05	0.000572338	0.000473578	0.000827799	0.000624572	1.65552	43.5485	5.44455	up
362	dihydroferulic acid	Others(其它类）	BOLQJTPHPSDZHR-UHFFFAOYSA-N	C10H12O4	0.00104827	0.000101144	9.78861e-05	0.000415766	0.0201164	0.0143421	0.0186028	0.0176871	1.52651	42.541	5.41078	up
435	(3beta,5alpha,6alpha,7alpha,22E,24R)-5,6-Epoxyergosta-8,14,22-triene-3,7-diol	Lipids and lipid molecules(脂类和类脂分子)	USHMBEFGKMCIBD-BQYQJAHWSA-N	C28H42O3	0.000112386	2.27578e-06	1.61922e-06	3.87603e-05	0.0016934	0.00138994	0.00173552	0.00160629	1.86905	41.4416	5.37301	up
249	Kaempferol-3-O-glucoside	Flavonoids(黄酮类)	JPUKWEQWGBDDQB-UHFFFAOYNA-N	C21H20O11	0.00763057	0.0554946	0.059091	0.0407387	1.97034	1.2945	1.75185	1.67223	1.40058	41.0477	5.35923	up
623	Isorhamnetin 3-galactoside	Flavonoids(黄酮类)	CQLRUIIRRZYHHS-UHFFFAOYSA-N	C22H22O12	0.000808471	0.00284359	0.00255632	0.00206946	0.100919	0.060663	0.0912235	0.0842685	1.32822	40.72	5.34767	up
573	syringin	Organic oxygen compounds(有机氧化合物)	QJVXKWHHAMZTBY-GCPOEHJPSA-N	C17H24O9	0.0027195	0.000101144	0.00219299	0.00167121	0.0792507	0.0561841	0.0563034	0.0639127	1.50168	38.2433	5.25714	up
764	6-Amino-9H-purine-9-propanoic acid	Alkaloid(生物碱)	QXAYJKFBMWMARF-UHFFFAOYSA-N	C8H9N5O2	0.00211597	0.000919746	0.00130186	0.00144586	0.0522992	0.0758726	0.0374986	0.0552234	1.27085	38.1942	5.25528	up
265	Glabrin C	Others(其它类）	DDWIRDHTZAQZIO-UHFFFAOYSA-N	C41H64N8O9	1.69669e-06	0.000521219	0.000149087	0.000224001	0.00934526	0.00788376	0.00739724	0.00820875	1.76082	36.6461	5.19559	up
556	Physapruin B	Lipids and lipid molecules(脂类和类脂分子)	BUTLOLBCWDNVGA-UHFFFAOYSA-N	C34H50O9	8.81523e-05	0.000243041	5.40242e-05	0.000128406	0.00589246	0.0041803	0.00399228	0.00468835	1.31367	36.512	5.1903	up
698	26-(2-Glucosyl-6-acetylglucosyl]-1,3,11,22-tetrahydroxyergosta-5,24-dien-26-oate	Lipids and lipid molecules(脂类和类脂分子)	CRRPFFTZRFACDM-ZCXUNETKSA-N	C42H66O17	1.69669e-06	2.27578e-06	1.61922e-06	1.8639e-06	5.79923e-05	6.53303e-05	7.83202e-05	6.72143e-05	1.24804	36.0612	5.17237	up
267	Jaceosidin	Flavonoids(黄酮类)	GLAAQZFBFGEBPS-UHFFFAOYSA-N	C17H14O7	1.69669e-06	2.27578e-06	1.61922e-06	1.8639e-06	7.50018e-05	5.94799e-05	5.00783e-05	6.152e-05	1.21372	33.0061	5.04466	up
369	3-ethenyl-4-[2-(3,4,5-trihydroxybenzoyl)oxyethyl]-2-[3,4,5-trihydroxy-6-(hydroxymethyl)oxan-2-yl]oxy-3,4-dihydro-2H-pyran-5-carboxylic acid	Others(其它类）	UGWAFWFSLCHCJD-UHFFFAOYSA-N	C23H28O14	0.00189141	0.00132381	9.78861e-05	0.00110437	0.0470021	0.0305833	0.0303692	0.0359849	1.40014	32.5841	5.0261	up
598	Kukoamine B	Others(其它类）	IWRAOCFRRTWUDF-UHFFFAOYSA-N	C28H42N4O6	5.38679e-05	0.000583862	4.01319e-05	0.000225954	0.00984781	0.00571125	0.0064774	0.00734549	1.45462	32.5088	5.02276	up
700	acanthoside B	Phenylpropanoids(苯丙素类)	WEKCEGQSIIQPAQ-IRBNZIFYSA-N	C28H36O13	1.69669e-06	2.27578e-06	0.000129822	4.4598e-05	0.00199862	0.00117549	0.00110181	0.00142531	1.79116	31.959	4.99815	up
736	Licoflavone A	Flavonoids(黄酮类)	HJGURBGBPIKRER-UHFFFAOYSA-N	C20H18O4	1.69669e-06	0.000142145	9.78359e-06	5.12084e-05	0.0017953	0.00132794	0.00176436	0.0016292	1.66495	31.8151	4.99164	up
727	Pyro-L-glutaminyl-L-glutamine	Amino acids(氨基酸类)	ILAITOFTZJRIFJ-WDSKDSINSA-N	C10H15N3O5	0.00382316	0.0203385	0.000737457	0.0082997	0.318863	0.209143	0.251332	0.259779	1.45668	31.2998	4.96808	up
759	Crotin (chalcone)	Flavonoids(黄酮类)	VPFUWHKTPYPNGT-UHFFFAOYSA-N	C20H20O5	1.69669e-06	2.71603e-05	1.61922e-06	1.01587e-05	0.000253111	0.000236631	0.000455884	0.000315209	1.48395	31.0283	4.95551	up
345	L-Tryptophan	Organic heterocyclic compounds（有机杂环化合物 ）	QIVBCDIJIAJPQS-VIFPVBQESA-N	C11H12N2O2	0.00157001	0.00277032	0.000191023	0.00151045	0.0513722	0.04561	0.0374355	0.0448059	1.33851	29.664	4.89064	up
734	Cianidanol	Phenols(酚类)	PFTAWBLQPZVEMU-DZGCQCFKSA-N	C15H14O6	0.00905757	0.0472557	0.0450373	0.0337835	1.14773	0.745716	1.05312	0.982188	1.24564	29.073	4.86161	up
193	Dihydroluteolin	Flavonoids(黄酮类)	SBHXYTNGIZCORC-UHFFFAOYSA-N	C15H12O6	1.69669e-06	2.27578e-06	0.00035514	0.000119704	0.00342344	0.00266005	0.00335017	0.00314455	1.96182	26.2693	4.71531	up
24	Isoliquiritigenin	Flavonoids(黄酮类)	DXDRHHKMWQZJHT-FPYGCLRLSA-N	C15H12O4	0.000583514	0.00204339	9.78861e-05	0.000908263	0.0219953	0.0166593	0.0294439	0.0226995	1.32503	24.9922	4.64341	up
132	Scutellarein	Flavonoids(黄酮类)	JVXZRQGOGOXCEC-UHFFFAOYSA-N	C15H10O6	0.000181801	0.000365218	0.000457132	0.000334717	0.0061145	0.00712504	0.0106979	0.00797916	1.11795	23.8385	4.57522	up
542	Hydroxydestruxin B	Organic acids and derivatives(有机酸及其衍生物)	COCZASXGUADHMT-UHFFFAOYSA-N	C30H51N5O8	0.000142476	0.00048919	0.000493205	0.000374957	0.00980314	0.00726643	0.00785923	0.0083096	1.12293	22.1615	4.46998	up
418	Chinenoside VI	Terpenoids(萜类)	IYLGRZBRMFMEOH-UHFFFAOYSA-N	C44H70O19	0.000950475	0.0109828	0.000211199	0.00404817	0.103296	0.0696831	0.0693816	0.080787	1.42587	19.9564	4.31878	up
380	[3,4,5-trihydroxy-6-(hydroxymethyl)oxan-2-yl] 10-[3-hydroxy-6-(hydroxymethyl)-5-(3,4,5-trihydroxy-6-methyloxan-2-yl)oxy-4-(3,4,5-trihydroxyoxan-2-yl)oxyoxan-2-yl]oxy-6a,6b,9,9,12a-pentamethyl-2-methylidene-1,3,4,5,6,6a,7,8,8a,10,11,12,13,14b-tetradecahydropicene-4a-carboxylate	Terpenoids(萜类)	ZTRKHQRICPULDJ-UHFFFAOYSA-N	C52H82O21	0.00642235	0.0203533	0.000631032	0.00913555	0.194022	0.168913	0.172002	0.178312	1.28824	19.5185	4.28677	up
586	Biorobin	Flavonoids(黄酮类)	RTATXGUCZHCSNG-UHFFFAOYNA-N	C27H30O15	0.00469162	0.0029215	0.00228674	0.00329995	0.0695554	0.0480888	0.0730395	0.0635612	1.03969	19.2613	4.26763	up
326	Quercetin	Flavonoids(黄酮类)	REFJWTPEDVJJIY-UHFFFAOYSA-N	C15H10O7	0.00187157	0.00437388	0.00540389	0.00388311	0.0553958	0.0599478	0.0936068	0.0696501	1.02735	17.9367	4.16484	up
327	Iristectorigenin B	Flavonoids(黄酮类)	CCRPIWFQMLICCY-UHFFFAOYSA-N	C17H14O7	0.000351471	0.000101144	9.78861e-05	0.000183501	0.00371936	0.00289858	0.00298374	0.00320056	1.0588	17.4417	4.12447	up
605	Terrestrosin D	Terpenoids(萜类)	IXUNZKARBRITGN-WDJYAXNWSA-N	C50H80O23	7.74461e-05	0.000454752	9.78861e-05	0.000210028	0.00348941	0.00300967	0.0043523	0.00361713	1.09947	17.2221	4.10619	up
194	(2R,3R,4S,5S,6R)-2-[(2E)-4-hydroxy-3,7-dimethylocta-2,6-dienoxy]-6-(hydroxymethyl)oxane-3,4,5-triol	Others(其它类）	PBPYEEMQIFDGSQ-MIYBPCGNSA-N	C16H28O7	0.000133732	4.61744e-05	0.0001519	0.000110602	0.00205581	0.00171667	0.00190313	0.00189187	1.02968	17.1052	4.09636	up
363	Nardosinone	Terpenoids(萜类)	KXGHHSIMRWPVQM-JWFUOXDNSA-N	C15H22O3	0.000194241	0.000787393	0.000473781	0.000485139	0.00801561	0.00720383	0.00904115	0.00808686	1.02884	16.6692	4.05911	up
539	1,28-Octacosanediol diferulate	Organic acids and derivatives(有机酸及其衍生物)	BNCYSRWQCKLMQU-QUTRQNJUSA-N	C48H74O8	0.000238057	2.27578e-06	0.00434007	0.0015268	0.0157297	0.0264814	0.0154187	0.0192099	1.72062	12.5818	3.65327	up
739	Deoxypumiloside	Alkaloid(生物碱)	BNDDTTIRGZIQSE-UHFFFAOYSA-N	C26H28N2O8	9.30178e-05	0.000158742	1.61922e-06	8.44595e-05	0.00126636	0.000795387	0.000851804	0.000971183	1.21368	11.4988	3.52341	up
469	10beta-12,13-Dinor-8-oxo-6-eremophilen-11-al	Organic oxygen compounds(有机氧化合物)	QJHOMNLQPDCBJF-UHFFFAOYSA-N	C13H18O2	1.69669e-06	5.55124e-05	1.61922e-06	1.96094e-05	0.000208425	0.000104166	0.000247455	0.000186682	1.21235	9.52	3.25096	up
197	Myrislignan	Phenylpropanoids(苯丙素类)	ULZFTGWWPHYLGI-RBZFPXEDSA-N	C21H26O6	1.69669e-06	3.77172e-05	1.61922e-06	1.36777e-05	0.00012897	0.000138406	9.23225e-05	0.0001199	1.11686	8.76607	3.13193	up
392	(S,S)-(+)-Tetrandrine	Alkaloid(生物碱)	WVTKBKWTSCPRNU-UHFFFAOYSA-N	C38H42N2O6	1.94244e-05	0.00675943	0.00306606	0.00328164	0.0300276	0.0281897	0.0273049	0.0285074	1.26551	8.68694	3.11885	up
73	cis-Ferulic acid [arabinosyl-(1->3)-[glucosyl-(1->6)]-glucosyl] ester	Organic oxygen compounds(有机氧化合物)	LUBIAXCXQXWFFZ-HYXAFXHYSA-N	C27H38O18	1.69669e-06	0.00043839	0.000570641	0.000336909	0.00218126	0.00179093	0.00208558	0.00201926	1.13953	5.99347	2.58339	up
643	(E)-3-[4-[(2S,3R,4S,5S,6R)-3,4,5-trihydroxy-6-(hydroxymethyl)oxan-2-yl]oxyphenyl]prop-2-enoic acid	Phenylpropanoids(苯丙素类)	LJFYQZQUAULRDF-FDGSXQGBSA-N	C15H18O8	1.69669e-06	0.000373045	0.00167897	0.000684569	0.00338588	0.00241062	0.0030475	0.002948	1.16309	4.30636	2.10647	up
502	Solasodine base + O-Hex-Hex-dHex	Terpenoids(萜类)	QCTMYNGDIBTNSK-UHFFFAOYSA-N	C45H73NO16	1.69669e-06	0.000515594	0.00107996	0.000532418	0.00183943	0.00212744	0.00178057	0.00191581	1.02785	3.59832	1.84732	up
86	ESTRADIOL	Terpenoids(萜类)	VOXZDWNPVJITMN-ZBRFXRBCSA-N	C18H24O2	0.00460474	0.00364507	0.00234493	0.00353158	0.000414812	0.00058621	1.63602e-06	0.000334219	1.35214	0.0946372	-3.40145	down
507	Methyldopa	Organic acids and derivatives(有机酸及其衍生物)	CJCSPKMFHVPWAR-JTQLQIEISA-N	C10H13NO4	0.0113854	0.0141315	0.0158351	0.013784	9.51302e-05	0.00169601	0.00181206	0.00120106	1.04902	0.0871347	-3.52061	down
133	Senkyunolide A	Others(其它类）	ZPIKVDODKLJKIN-NSHDSACASA-N	C12H16O2	0.00706796	0.00354263	0.00463406	0.00508155	0.000239153	0.00072317	1.63602e-06	0.00032132	1.51657	0.0632326	-3.98319	down
13	Bruceine A	Terpenoids(萜类)	LPZSTPCYWWRQFU-VILODJCFSA-N	C26H34O11	0.550341	0.760084	0.910297	0.740241	0.0632122	0.0167288	0.0582413	0.0460608	1.00843	0.062224	-4.00638	down
371	L-Isoleucine	Amino acids(氨基酸类)	AGPKZVBTJJNPAG-WHFBIAKZSA-N	C6H13NO2	2.53754	2.71817	3.30838	2.8547	0.167744	0.177779	0.133721	0.159748	1.00341	0.0559597	-4.15947	down
177	gamma-Glutamylisoleucine	Amino acids(氨基酸类)	SNCKGJWJABDZHI-ZKWXMUAHSA-N	C11H20N2O5	0.00257542	0.00242794	0.00131676	0.00210671	0.000168433	2.8533e-05	0.000150939	0.000115968	1.07769	0.0550471	-4.18319	down
636	Citbrasine	Organic heterocyclic compounds（有机杂环化合物 ）	QYPQTPVQPNLXHV-UHFFFAOYSA-N	C17H17NO6	0.0203532	0.0111221	0.0183257	0.0166003	0.00125789	0.000787125	0.000611941	0.000885651	1.02396	0.0533515	-4.22833	down
715	Folinic acid	Alkaloid(生物碱)	VVIAGPKUTFNRDU-ABLWVSNPSA-N	C20H23N7O7	0.0016274	0.00183886	0.0013791	0.00161512	0.000119413	4.47557e-05	8.00688e-05	8.14125e-05	1.06191	0.0504065	-4.31025	down
377	4-Ipomeanol	Organic oxygen compounds(有机氧化合物)	RJYQLMILDVERHH-UHFFFAOYSA-N	C9H12O3	0.0294684	0.0206815	0.0145623	0.0215707	0.00144437	0.000863542	0.000914837	0.00107425	1.0381	0.0498013	-4.32767	down
584	Eremopetasidione	Lipids and lipid molecules(脂类和类脂分子)	ZKOZDFWTXYIUDZ-UHFFFAOYSA-N	C14H20O3	0.000841465	0.000993485	0.000607868	0.000814273	8.63049e-05	3.32748e-05	1.63602e-06	4.04052e-05	1.35408	0.0496212	-4.3329	down
554	(Z)-6-Tetradecene-1,3-diyne-5,8-diol	Lipids and lipid molecules(脂类和类脂分子)	AGXXOOILRXZQTH-QXMHVHEDSA-N	C14H20O2	0.00055186	0.000499084	0.000719639	0.000590194	2.18517e-06	1.82267e-05	6.67136e-05	2.90418e-05	1.29397	0.0492072	-4.34499	down
397	trans-Zeatin-riboside	Alkaloid(生物碱)	GOSWTRUMMSCNCW-HNNGNKQASA-N	C15H21N5O5	0.00852519	0.0118401	0.00622695	0.00886409	0.000272391	0.000635879	0.000389407	0.000432559	1.0604	0.048799	-4.357	down
120	Norharman	Alkaloid(生物碱)	AIFRHYZBTHREPW-UHFFFAOYSA-N	C11H8N2	0.00885228	0.00652349	0.0120518	0.00914254	0.000773254	0.00025997	0.000244919	0.000426048	1.10794	0.0466006	-4.42351	down
167	Deoxyandrographolide	Terpenoids(萜类)	DAXSYTVXDSOSIE-HNJRGHQBSA-N	C20H30O4	0.0770247	0.0709862	0.07921	0.0757403	0.00380867	0.00494834	0.000898182	0.0032184	1.18148	0.0424925	-4.55665	down
510	Agaric Acid	Others(其它类）	HZLCGUXUOFWCCN-UHFFFAOYSA-N	C22H40O7	2.48589	3.09872	1.70535	2.42999	0.115322	0.113997	0.0599848	0.0964346	1.12876	0.0396852	-4.65525	down
609	Ligustilide	Organic heterocyclic compounds（有机杂环化合物 ）	IQVQXVFMNOFTMU-FLIBITNWSA-N	C12H14O2	0.00229463	0.0019172	0.00180726	0.00200636	2.18517e-06	0.000124768	0.000102861	7.66046e-05	1.4523	0.0381809	-4.71101	down
36	(2R,3S,4S,5R,6R)-5-[(2S,3R,4R)-3,4-dihydroxy-4-(hydroxymethyl)oxolan-2-yl]oxy-2-(hydroxymethyl)-6-(2-phenylethoxy)oxane-3,4-diol	Others(其它类）	UWKRNCNWJVCHGZ-DERWZFJFSA-N	C19H28O10	0.0034201	0.00645649	0.00562301	0.00516653	0.000233224	0.000166473	0.000184247	0.000194648	1.13143	0.0376747	-4.73026	down
591	(17alpha,23S)-Epoxy-28,29-dihydroxy-27-norlanost-8-ene-3,24-dione	Lipids and lipid molecules(脂类和类脂分子)	DIKWKAQBKMFLHS-UHFFFAOYSA-N	C29H44O5	0.00465925	0.00383611	0.00275224	0.0037492	0.000113106	0.000158473	0.000142139	0.000137906	1.14349	0.0367828	-4.76482	down
537	Valerophenone	Others(其它类）	XKGLSKVNOSHTAD-UHFFFAOYSA-N	C11H14O	0.0041094	0.00428398	0.00475196	0.00438178	2.18517e-06	0.000115724	0.000359389	0.000159099	1.58448	0.0363093	-4.78352	down
417	Gitogenin	Terpenoids(萜类)	FWCXELAAYFYCSR-UHFFFAOYSA-N	C27H44O4	0.00130346	0.00123569	0.000900687	0.00114661	0.000115032	1.63506e-06	1.63602e-06	3.94344e-05	1.7836	0.0343921	-4.86178	down
459	Spiculisporic acid	Others(其它类）	TUXHHVJPGQUPCF-DYVFJYSZSA-N	C17H28O6	0.542748	0.368981	0.630991	0.51424	0.0135233	0.0201882	0.0101186	0.01461	1.24499	0.0284109	-5.13741	down
483	Terfenadine	Alkaloid(生物碱)	GUGOEEXESWIERI-UHFFFAOYSA-N	C32H41NO2	0.000585038	0.000589919	0.000369789	0.000514915	1.82554e-05	1.63506e-06	2.0675e-05	1.35218e-05	1.41155	0.0262603	-5.25097	down
765	Hypoxanthine	Alkaloid(生物碱)	FDGQSTZJBFJUBT-UHFFFAOYSA-N	C5H4N4O	0.113437	0.10234	0.15687	0.124215	0.00116239	0.00124242	0.00626102	0.00288861	1.40947	0.0232548	-5.42632	down
709	Fucoxanthin	Terpenoids(萜类)	SJWWTRQNNRNTPU-ABBNZJFMSA-N	C42H58O6	0.00256779	0.004325	0.00462108	0.00383796	4.29392e-05	0.000134352	8.69889e-05	8.80935e-05	1.33752	0.0229532	-5.44516	down
440	Wilforlide A	Terpenoids(萜类)	HHQJBWYXBWOFJY-YLXTXNMFSA-N	C30H46O3	0.000489459	0.000721823	0.000969835	0.000727039	2.18517e-06	2.95206e-05	1.76353e-05	1.6447e-05	1.46174	0.0226219	-5.46613	down
531	Methyl jasmonate	Lipids and lipid molecules(脂类和类脂分子)	GEWDNTWNSAZUDX-WQMVXFAESA-N	C13H20O3	0.0782867	0.0582149	0.0439005	0.0601341	0.000253222	0.00280405	0.000302425	0.0011199	1.59815	0.0186234	-5.74674	down
339	Capsicoside C3	Lipids and lipid molecules(脂类和类脂分子)	OKFUWWZDPLSBLG-UHFFFAOYSA-N	C44H70O17	0.0015278	0.00148558	0.000850768	0.00128805	2.18517e-06	6.09001e-05	1.63602e-06	2.15738e-05	1.86346	0.0167492	-5.89977	down
666	Miltirone	Quinones(醌类)	FEFAIBOZOKSLJR-UHFFFAOYSA-N	C19H22O2	0.011134	0.00852285	0.00719603	0.00895095	0.000149014	0.000109064	8.17504e-05	0.000113276	1.52471	0.0126552	-6.30412	down
737	Mimosine	Alkaloid(生物碱)	WZNJWVWKTVETCG-UHFFFAOYSA-N	C8H10N2O4	0.170827	0.173427	0.196862	0.180372	0.00146803	0.00401147	0.00132937	0.00226962	1.56961	0.012583	-6.31238	down
266	Azuleno(5,6-c)furan-1(3H)-one, 4,4a,5,6,7,7a,8,9-octahydro-3,4,8-trihydroxy-6,6,8-trimethyl-	Terpenoids(萜类)	MWDNWQAVYQDZQI-UHFFFAOYSA-N	C15H22O5	0.0014755	0.00096265	0.000896164	0.00111144	2.18517e-06	1.63506e-06	3.65401e-05	1.34534e-05	1.85418	0.0121045	-6.36831	down
461	4,5-Dihydropiperlonguminine	Others(其它类）	CSGDXLXTJVRNEA-GQCTYLIASA-N	C16H21NO3	0.000177462	0.000169042	0.000137087	0.000161197	2.18517e-06	1.63506e-06	1.63602e-06	1.81875e-06	1.56026	0.0112828	-6.46974	down
767	Ornithine	Amino acids(氨基酸类)	AHLPHDHHMVZTML-BYPYZUCNSA-N	C5H12N2O2	1.01342	1.19062	1.5527	1.25225	9.51302e-05	0.0220515	0.0186236	0.0135901	2.04584	0.0108525	-6.52583	down
491	gamma-sitosterol	Terpenoids(萜类)	KZJWDPNRJALLNS-VJSFXXLFSA-N	C29H50O	0.00275957	0.00189171	0.00179817	0.00214982	2.57558e-05	2.10694e-05	2.10775e-05	2.26342e-05	1.57779	0.0105284	-6.56956	down
225	(R)-1-O-[b-D-Glucopyranosyl-(1->6)-b-D-glucopyranoside]-1,3-octanediol	Lipids and lipid molecules(脂类和类脂分子)	ODOJEOFQPWTDSS-UHFFFAOYSA-N	C20H38O12	0.00596862	0.00830275	0.0101105	0.00812731	2.88694e-05	5.7433e-05	0.000153326	7.98762e-05	1.67576	0.00982812	-6.66887	down
650	Dihydrocapsaicin	Alkaloid(生物碱)	XJQPQKLURWNAAH-UHFFFAOYSA-N	C18H29NO3	0.134644	0.0784598	0.14888	0.120661	0.000565047	0.00109015	0.000281646	0.000645614	1.85975	0.00535063	-7.54607	down
484	2,2,4,4,-Tetramethyl-6-(1-oxopropyl)-1,3,5-cyclohexanetrione	Lipids and lipid molecules(脂类和类脂分子)	IZVWNTVILPFEDY-UHFFFAOYSA-N	C13H18O4	0.00312055	0.00299247	0.00214032	0.00275112	2.18517e-06	1.63506e-06	3.50364e-05	1.29522e-05	2.17858	0.00470799	-7.73067	down
82	Dioscoretine	Lipids and lipid molecules(脂类和类脂分子)	YWVYEZNFPRWGMM-UHFFFAOYSA-N	C13H23NO3	0.0756249	0.0742394	0.0520362	0.0673002	0.00027152	0.000164896	0.0004654	0.000300605	1.90369	0.00446663	-7.8066	down
335	Viridiflorine	Alkaloid(生物碱)	BWQSLRZZOVFVHJ-UHFFFAOYSA-N	C15H27NO4	0.0849564	0.0526909	0.074841	0.0708294	0.000444174	0.000273039	0.000169091	0.000295435	1.92601	0.00417107	-7.90537	down
762	Polygalic acid	Organic acids and derivatives(有机酸及其衍生物)	VZRKWGPIZJDNHC-UHFFFAOYSA-N	C29H44O6	0.000486379	0.000422379	0.000447118	0.000451959	2.18517e-06	1.63506e-06	1.63602e-06	1.81875e-06	1.92004	0.00402415	-7.9571	down
741	Gibberellin A112	Lipids and lipid molecules(脂类和类脂分子)	RVQCZHZIMZMGAD-UHFFFAOYSA-N	C20H28O5	0.000735158	0.000745313	0.000390231	0.000623567	2.18517e-06	1.63506e-06	1.63602e-06	1.81875e-06	2.01821	0.00291668	-8.42146	down
735	Lucidone C	Terpenoids(萜类)	JEVOHZHOHSNOGF-UHFFFAOYSA-N	C24H36O5	0.00140748	0.00111808	0.000908352	0.00114464	2.18517e-06	1.63506e-06	1.63602e-06	1.81875e-06	2.23809	0.00158893	-9.29773	down
756	Physalin L	Terpenoids(萜类)	CUSXWWXXAPEFHY-UHFFFAOYSA-N	C28H32O10	0.00106182	0.00205132	0.00154282	0.00155199	2.18517e-06	1.63506e-06	1.63602e-06	1.81875e-06	2.33773	0.00117188	-9.73696	down
294	Licorisoflavan A	Flavonoids(黄酮类)	GDAAEAXMNLVRCZ-UHFFFAOYSA-N	C27H34O5	0.0020615	0.00292184	0.00146659	0.00214998	2.18517e-06	1.63506e-06	1.63602e-06	1.81875e-06	2.44961	0.000845939	-10.2072	down
395	Jervine	Alkaloid(生物碱)	CLEXYFLHGFJONT-DNMILWOZSA-N	C27H39NO3	0.0182903	0.0216786	0.0188771	0.0196153	2.18517e-06	1.63506e-06	1.63602e-06	1.81875e-06	3.23055	9.27207e-05	-13.3967	down

## Sheet: BX-TNX
id	MS2 name	Class	InChIKey	Formula	BX_1	BX_2	BX_3	MEAN BX	TNX_1	TNX_2	TNX_3	MEAN TNX	VIP	FOLD CHANGE	LOG_FOLDCHANGE	TYPE
663	Kaempferol-7-O-rhamnoside	Flavonoids(黄酮类)	HQNOUCSPWAGQND-UHFFFAOYSA-N	C21H20O10	7.74461e-05	0.000101144	9.78861e-05	9.21589e-05	5.49048	5.55146	3.87837	4.97343	4.22795	53965.8	15.7198	up
518	5,7-dihydroxy-2-(4-hydroxyphenyl)-6-[3,4,5-trihydroxy-6-(hydroxymethyl)oxan-2-yl]-4H-chromen-4-one	Flavonoids(黄酮类)	MYXNWGACZJSMBT-UHFFFAOYSA-N	C21H20O10	1.10058e-05	2.27578e-06	1.61922e-06	4.96695e-06	0.123594	0.11676	0.057862	0.0994053	3.97812	20013.4	14.2887	up
22	Homoorientin	Flavonoids(黄酮类)	ODBRNZZJSYPIDI-VJXVFPJBSA-N	C21H20O11	7.74461e-05	0.000354255	9.78861e-05	0.000176529	1.4414	1.05747	2.29084	1.59657	3.60526	9044.25	13.1428	up
447	Isovanillic acid	Phenols(酚类)	LBKFGYZQBSGRHY-UHFFFAOYSA-N	C8H8O4	1.69669e-06	2.27578e-06	1.61922e-06	1.8639e-06	0.00487864	0.00863706	0.00605369	0.00652313	3.16103	3499.73	11.773	up
162	Harpagoside	Phenylpropanoids(苯丙素类)	KVRQGMOSZKPBNS-FMHLWDFHSA-N	C24H30O11	1.69669e-06	2.27578e-06	1.61922e-06	1.8639e-06	0.00327426	0.00423868	0.00419261	0.00390185	2.96928	2093.38	11.0316	up
396	SALSOLIDINE	Alkaloid(生物碱)	HMYJLVDKPJHJCF-UHFFFAOYSA-N	C12H17NO2	0.000206922	0.00100234	0.000948788	0.000719349	1.14021	1.35813	1.66444	1.38759	3.00641	1928.96	10.9136	up
572	Flavone base + 3O, 1MeO	Flavonoids(黄酮类)	MBNGWHIJMBWFHU-UHFFFAOYSA-N	C16H12O6	0.0248754	0.00755347	0.0115753	0.0146681	7.7606	9.31832	6.59844	7.89245	2.4895	538.071	9.07165	up
244	Fallacinol	Quinones(醌类)	WJXSYUJKJSOJOG-UHFFFAOYSA-N	C16H12O6	0.000486818	0.000165835	0.000161138	0.000271264	0.114215	0.127399	0.102453	0.114689	2.40636	422.794	8.72381	up
228	(5S,9R)-14-(hydroxymethyl)-5,9-dimethyltetracyclo[11.2.1.0¹,¹⁰.0⁴,⁹]hexadecane-5-carboxylic acid	Terpenoids(萜类)	HHAMKMUMKLXDFQ-KFRFNOKNSA-N	C20H32O3	0.00765752	0.000101144	9.78861e-05	0.00261885	0.692972	0.926639	0.521625	0.713745	2.89337	272.541	8.09033	up
283	2-Hydroxy-6-pentadecylbenzoic acid	(Aromatic compound)芳香类化合物	ADFWQBGTDJIESE-UHFFFAOYSA-N	C22H36O3	0.00775429	0.00308394	0.00123284	0.00402369	0.828171	0.681189	0.514989	0.674783	2.09306	167.703	7.38976	up
47	2-[1-hydroxy-1-(4-methoxyphenyl)propan-2-yl]oxy-6-(hydroxymethyl)oxane-3,4,5-triol	Others(其它类）	JYWSARFDLXXOHT-UHFFFAOYSA-N	C16H24O8	1.69669e-06	2.27578e-06	2.03873e-05	8.11992e-06	0.00149309	0.00108906	0.000886658	0.00115627	2.15662	142.399	7.1538	up
453	Apigenin-7-O-neohesperidoside	Flavonoids(黄酮类)	RPMNUQRUHXIGHK-PYXJVEIZSA-N	C27H30O14	0.000501585	0.00155152	0.00257551	0.00154287	0.138805	0.117504	0.0912182	0.115842	1.74441	75.0822	6.2304	up
134	Serine	Others(其它类）	MTCFGRXMJLQNBG-UHFFFAOYSA-N	C3H7NO3	4.70696e-05	3.32662e-05	2.12378e-05	3.38579e-05	0.00307107	0.00281187	0.00151162	0.00246485	1.67315	72.8	6.18587	up
469	10beta-12,13-Dinor-8-oxo-6-eremophilen-11-al	Organic oxygen compounds(有机氧化合物)	QJHOMNLQPDCBJF-UHFFFAOYSA-N	C13H18O2	1.69669e-06	5.55124e-05	1.61922e-06	1.96094e-05	0.0016623	0.0012631	0.00106676	0.00133072	2.13618	67.8613	6.08452	up
495	judaicin (eudesmane naphthofuran)	Terpenoids(萜类)	NGPDZEACIWDCKX-WUDKWMPASA-N	C15H20O4	0.000101877	2.32251e-05	7.18789e-05	6.56605e-05	0.00282118	0.00459928	0.00506212	0.00416086	1.66405	63.3693	5.98571	up
230	Vaccarin	Flavonoids(黄酮类)	GYIKGLVKALOGDP-MMUPBISGSA-N	C32H38O19	0.000161968	9.15319e-05	0.00091623	0.00038991	0.0304673	0.0150131	0.0199707	0.021817	1.73125	55.954	5.80617	up
104	Isoschaftoside 4'-glucoside	Flavonoids(黄酮类)	JUJNPKAGUBZERG-UHFFFAOYSA-N	C32H38O19	0.000593235	0.000569974	0.00156098	0.000908063	0.04873	0.0401077	0.0348666	0.0412348	1.52056	45.4096	5.50493	up
758	Mulberrin	Flavonoids(黄酮类)	UWQYBLOHTQWSQD-UHFFFAOYSA-N	C25H26O6	0.0246806	0.0682819	0.0607383	0.0512336	2.21814	2.18799	1.63611	2.01408	1.45459	39.3117	5.29689	up
306	Loureirin A	Flavonoids(黄酮类)	RSAIVLRELNGZEY-UHFFFAOYSA-N	C17H18O4	4.13953e-05	0.000167172	0.000900768	0.000369778	0.0131688	0.01133	0.00688331	0.0104607	1.54524	28.2891	4.82217	up
248	(2R,3S,4S,5R,6R)-2-[[(2S,3R,4R)-3,4-dihydroxy-4-(hydroxymethyl)oxolan-2-yl]oxymethyl]-6-(2-phenylethoxy)oxane-3,4,5-triol	Others(其它类）	GZSQKOFXMZDKPV-DERWZFJFSA-N	C19H28O10	0.0685336	0.11779	0.230535	0.138953	3.96528	2.91152	1.97301	2.94993	1.21624	21.2298	4.40802	up
683	N2-(2-Carboxymethyl-2-hydroxysuccinoyl)arginine	Amino acids(氨基酸类)	VFYGIOOMURRJLU-UHFFFAOYSA-N	C12H20N4O8	0.0010244	0.00343889	0.00207207	0.00217845	0.0320892	0.0516995	0.0480984	0.0439624	1.19878	20.1806	4.3349	up
35	(1R,2E,7R,10E,12S,13S,15R)-12,15-dihydroxy-7-methyl-8-oxabicyclo[11.3.0]hexadeca-2,10-dien-9-one	Others(其它类）	KQNZDYYTLMIZCT-SWGFJCPHSA-N	C16H24O4	0.000199803	0.000426769	0.000278621	0.000301731	0.00605122	0.0036027	0.00764756	0.00576716	1.1427	19.1136	4.25653	up
677	N-Methylflindersine	Alkaloid(生物碱)	RJZFGBNKPOVCHQ-UHFFFAOYSA-N	C15H15NO2	1.96904e-05	0.000183962	8.92128e-05	9.76218e-05	0.00163522	0.00141171	0.00209392	0.00171362	1.23603	17.5536	4.1337	up
621	2-(3-Hydroxy-4-methylphenyl)-5-methyl-4-hexen-3-one	Lipids and lipid molecules(脂类和类脂分子)	WZHLEYQOLDOTEY-UHFFFAOYSA-N	C14H18O2	0.000199056	3.50895e-05	0.000235424	0.000156523	0.00347332	0.00310073	0.00162857	0.00273421	1.20366	17.4684	4.12667	up
381	Homodolichosterone	Lipids and lipid molecules(脂类和类脂分子)	DXUFRIYNOOTWEO-REZTVBANSA-N	C29H48O5	0.000381809	0.000193993	0.000106626	0.000227476	0.00362985	0.00324476	0.00468427	0.00385296	1.14902	16.9378	4.08218	up
561	3alpha-Tigloyloxytropane N-oxide	Alkaloid(生物碱)	VNARLHBYSZUQEN-RUDMXATFSA-N	C13H21NO3	0.000100236	0.000276613	0.000163574	0.000180141	0.00360784	0.00222386	0.00189325	0.00257498	1.05066	14.2943	3.83736	up
295	1-Naphthalenecarboxylic acid, decahydro-5-[(3Z)-5-hydroxy-3-methyl-3-penten-1-yl]-1,4a-dimethyl-6-methylene-	Terpenoids(萜类)	DOYKMKZYLAAOGH-UVTDQMKNSA-N	C20H32O3	0.000149555	0.000137157	0.000186171	0.000157628	0.00168502	0.00251207	0.0023652	0.00218743	1.01653	13.8772	3.79464	up
535	4-hydroxyphenylacetic acid	Others(其它类）	XQXPVVBIMDBYFF-UHFFFAOYSA-N	C8H8O3	0.00110583	0.00413726	0.00833564	0.00452625	0.0567951	0.0761031	0.0372102	0.0567028	1.07439	12.5276	3.64703	up
439	coniferin	Phenylpropanoids(苯丙素类)	SFLMUHDGSQZDOW-FAOXUISGSA-N	C16H22O8	1.69669e-06	2.27578e-06	0.000497615	0.000167196	0.00244628	0.00158978	0.00203997	0.00202534	1.95002	12.1136	3.59856	up
67	Bufalin	Terpenoids(萜类)	QEEBRPGZBVVINN-UHFFFAOYSA-N	C24H34O4	0.000113486	0.000403879	0.0018422	0.000786521	0.0108737	0.0122019	0.00453426	0.0092033	1.14139	11.7013	3.54859	up
181	Vincamine	Alkaloid(生物碱)	RXPRRQLKFXBCSJ-UHFFFAOYNA-N	C21H26N2O3	0.000150173	5.64896e-05	2.98265e-05	7.88297e-05	0.000710007	0.00110506	0.000818916	0.000877994	1.02064	11.1379	3.4774	up
573	syringin	Organic oxygen compounds(有机氧化合物)	QJVXKWHHAMZTBY-GCPOEHJPSA-N	C17H24O9	0.0027195	0.000101144	0.00219299	0.00167121	0.0156143	0.0136507	0.0253217	0.0181956	1.17679	10.8876	3.44462	up
65	bilobol	Phenols(酚类)	TUGAUFMQYWZJAB-FPLPWBNLSA-N	C21H34O2	0.000178796	8.6725e-05	1.61922e-06	8.90466e-05	0.00102155	0.00109988	0.000771564	0.000964332	1.37156	10.8295	3.4369	up
406	Heptyl cinnamate	Organic acids and derivatives(有机酸及其衍生物)	DCXNRXBLAGAHIL-SEYXRHQNSA-N	C16H22O2	0.000163548	0.000340309	4.91435e-05	0.000184334	0.00255729	0.00166005	0.00156488	0.00192741	1.01486	10.4561	3.38627	up
520	cirsimarin	Flavonoids(黄酮类)	RETJLKUBHXTIGH-FZFRBNDOSA-N	C23H24O11	0.00130078	0.000380416	0.00505982	0.00224701	0.0119153	0.0278146	0.0277957	0.0225085	1.05449	10.0171	3.3244	up
422	4-Methylbenzoic acid	(Aromatic compound)芳香类化合物	LPNBBFKOUUSUDB-UHFFFAOYSA-N	C8H8O2	0.00134695	0.00647519	0.0428754	0.0168992	0.145247	0.125582	0.11406	0.128297	1.10334	7.59188	2.92446	up
431	Terrestrosin K	Terpenoids(萜类)	TVRRDUXJKROMDX-CXLJPAHDSA-N	C51H82O24	0.00507868	0.0195832	0.0168533	0.0138384	0.00010699	0.000117036	0.00252993	0.000917984	1.42775	0.066336	-3.91406	down
496	Indole-3-carboxylic acid	Alkaloid(生物碱)	KMAKOBLIOCQGJP-UHFFFAOYSA-N	C9H7NO2	0.0368017	0.0605478	0.0542725	0.0505407	0.00301467	0.00157438	9.59267e-05	0.00156166	1.60157	0.0308991	-5.01629	down
483	Terfenadine	Alkaloid(生物碱)	GUGOEEXESWIERI-UHFFFAOYSA-N	C32H41NO2	0.000585038	0.000589919	0.000369789	0.000514915	1.61809e-06	1.26582e-05	3.01227e-05	1.47996e-05	1.59406	0.0287419	-5.1207	down
294	Licorisoflavan A	Flavonoids(黄酮类)	GDAAEAXMNLVRCZ-UHFFFAOYSA-N	C27H34O5	0.0020615	0.00292184	0.00146659	0.00214998	1.61809e-06	1.69526e-06	2.04281e-05	7.9138e-06	2.45366	0.00368088	-8.08573	down
82	Dioscoretine	Lipids and lipid molecules(脂类和类脂分子)	YWVYEZNFPRWGMM-UHFFFAOYSA-N	C13H23NO3	0.0756249	0.0742394	0.0520362	0.0673002	0.000339931	1.69526e-06	0.000180949	0.000174192	2.81625	0.00258828	-8.59379	down
335	Viridiflorine	Alkaloid(生物碱)	BWQSLRZZOVFVHJ-UHFFFAOYSA-N	C15H27NO4	0.0849564	0.0526909	0.074841	0.0708294	0.000247804	1.69526e-06	0.000245376	0.000164958	2.83892	0.00232895	-8.7461	down
417	Gitogenin	Terpenoids(萜类)	FWCXELAAYFYCSR-UHFFFAOYSA-N	C27H44O4	0.00130346	0.00123569	0.000900687	0.00114661	1.61809e-06	1.69526e-06	1.64595e-06	1.6531e-06	2.5332	0.00144172	-9.43799	down
756	Physalin L	Terpenoids(萜类)	CUSXWWXXAPEFHY-UHFFFAOYSA-N	C28H32O10	0.00106182	0.00205132	0.00154282	0.00155199	1.61809e-06	1.69526e-06	1.64595e-06	1.6531e-06	2.64494	0.00106515	-9.87473	down
448	1-[[(2S,3R,11bR)-3-ethyl-9,10-dimethoxy-2,3,4,6,7,11b-hexahydro-1H-benzo[a]quinolizin-2-yl]methyl]-7-methoxy-3,4-dihydro-2H-isoquinolin-6-one	Alkaloid(生物碱)	CLNILJPYOXIKRO-WPSZSDGUSA-N	C28H36N2O4	0.00252564	0.00199777	0.00156941	0.00203094	1.61809e-06	1.69526e-06	1.64595e-06	1.6531e-06	2.75234	0.000813957	-10.2628	down
395	Jervine	Alkaloid(生物碱)	CLEXYFLHGFJONT-DNMILWOZSA-N	C27H39NO3	0.0182903	0.0216786	0.0188771	0.0196153	1.61809e-06	1.69526e-06	1.64595e-06	1.6531e-06	3.64093	8.42758e-05	-13.5345	down

## Sheet: BX-HZNX
id	MS2 name	Class	InChIKey	Formula	BX_1	BX_2	BX_3	MEAN BX	HZNX_1	HZNX_2	HZNX_3	MEAN HZNX	VIP	FOLD CHANGE	LOG_FOLDCHANGE	TYPE
83	Elaterinide	Lipids and lipid molecules(脂类和类脂分子)	QKEJRKXVLGOJMB-OUKQBFOZSA-N	C38H54O13	1.69669e-06	2.27578e-06	1.61922e-06	1.8639e-06	0.0499248	0.0438579	0.0428952	0.0455593	3.87562	24443.1	14.5771	up
231	Goyaglycoside h	Lipids and lipid molecules(脂类和类脂分子)	JRCQXODHWLEPSP-UHFFFAOYSA-N	C42H70O15	1.69669e-06	2.27578e-06	1.61922e-06	1.8639e-06	0.00885205	0.0164732	0.0163532	0.0138928	3.40796	7453.64	12.8637	up
659	Eleutheroside E	Phenylpropanoids(苯丙素类)	FFDULTAFAQRACT-UHFFFAOYSA-N	C34H46O18	7.74461e-05	0.000101144	9.78861e-05	9.21589e-05	0.300711	0.316216	0.215896	0.277608	3.06717	3012.27	11.5566	up
743	Medicarpin	Flavonoids(黄酮类)	NSRJSISNDPOJOP-BBRMVZONSA-N	C16H14O4	1.69669e-06	2.27578e-06	1.61922e-06	1.8639e-06	0.0020986	0.00196185	0.00292646	0.00232897	2.73109	1249.52	10.2872	up
458	(2S,3S,4S,5R,6R)-6-[[(3S,6aR,6bS,8aR,14bR)-9-hydroxy-4,4,6a,6b,8a,11,11,14b-octamethyl-1,2,3,4a,5,6,7,8,9,10,12,12a,14,14a-tetradecahydropicen-3-yl]oxy]-5-[4,5-dihydroxy-6-(hydroxymethyl)-3-[(2S,3R,4R,5R,6S)-3,4,5-trihydroxy-6-methyloxan-2-yl]oxyoxan-2-yl]oxy-3,4-dihydroxyoxane-2-carboxylic acid	Terpenoids(萜类)	ISTWCKNDZOSMPU-VHPXJMBUSA-N	C48H78O17	1.69669e-06	2.27578e-06	1.61922e-06	1.8639e-06	0.00184914	0.00194262	0.00200858	0.00193345	2.66572	1037.31	10.0186	up
365	Pinoresinol 4-O-glucoside	Phenylpropanoids(苯丙素类)	QLJNETOQFQXTLI-WMYFGKAISA-N	C26H32O11	0.00641675	0.0210131	0.0114034	0.0129444	9.73123	9.69033	6.66691	8.69616	2.53247	671.808	9.3919	up
660	Rebaudioside C	Terpenoids(萜类)	QSRAJVGDWKFOGU-RYUVMFHASA-N	C44H70O22	7.74461e-05	0.000101144	9.78861e-05	9.21589e-05	0.0787213	0.0527787	0.0357985	0.0557661	2.43673	605.109	9.24105	up
235	Kudzusaponin SA4	Lipids and lipid molecules(脂类和类脂分子)	RPEKPENNMFTVPA-UHFFFAOYSA-N	C47H74O20	1.69669e-06	2.27578e-06	1.61922e-06	1.8639e-06	0.000808644	0.000582594	0.000766919	0.000719386	2.28248	385.958	8.5923	up
239	Albiflorin	Terpenoids(萜类)	QQUHMASGPODSIW-RPLHGOISSA-N	C23H28O11	0.000746975	0.000101144	9.78861e-05	0.000315335	0.0780604	0.121121	0.151586	0.116922	2.43999	370.788	8.53445	up
732	Daurisoline	Alkaloid(生物碱)	BURJAQFYNVMZDV-FIRIVFDPSA-N	C37H42N2O6	1.69669e-06	2.27578e-06	1.19977e-05	5.32337e-06	0.00179207	0.00171373	0.00174144	0.00174908	2.37076	328.566	8.36004	up
763	Mulberroside A	Phenols(酚类)	HPSWAEGGWLOOKT-VUNDNAJOSA-N	C26H32O14	0.00100426	0.000101144	0.000372102	0.000492501	0.199892	0.111851	0.135976	0.14924	2.3252	303.025	8.24329	up
552	25-Acetyl-6,7-didehydrofevicordin F 3-[glucosyl-(1->6)-glucoside]	Lipids and lipid molecules(脂类和类脂分子)	SQETUVZNOCBWJQ-VAWYXSNFSA-N	C43H62O18	3.91309e-05	2.27578e-06	1.61922e-06	1.4342e-05	0.00333768	0.00280249	0.00453048	0.00355688	2.49256	248.005	7.95423	up
355	Capsianoside VI	Lipids and lipid molecules(脂类和类脂分子)	WZQKUYVRQLGXCB-PRMGPUFCSA-N	C44H74O20	0.000179259	0.000240521	6.94137e-05	0.000163065	0.0405769	0.0430132	0.0368425	0.0401442	2.15707	246.186	7.9436	up
736	Licoflavone A	Flavonoids(黄酮类)	HJGURBGBPIKRER-UHFFFAOYSA-N	C20H18O4	1.69669e-06	0.000142145	9.78359e-06	5.12084e-05	0.00979583	0.00952842	0.00836649	0.00923025	2.50418	180.249	7.49385	up
1	[6-acetyloxy-4-butanoyloxy-3,3a-dihydroxy-3,6,9-trimethyl-8-[(E)-2-methylbut-2-enoyl]oxy-2-oxo-4,5,6a,7,8,9b-hexahydroazuleno[4,5-b]furan-7-yl] octanoate	Terpenoids(萜类)	IXFPJGBNCFXKPI-YBFXNURJSA-N	C34H50O12	7.74461e-05	0.00177535	9.78861e-05	0.000650227	0.0930316	0.124305	0.078162	0.0984997	2.30187	151.485	7.24303	up
606	Pinoresinol diglucoside	Phenylpropanoids(苯丙素类)	ZJSJQWDXAYNLNS-FUPWJLLWSA-N	C32H42O16	0.00532307	0.0105494	0.00305801	0.00631015	0.777928	0.740185	0.82844	0.782184	1.89535	123.957	6.95369	up
513	(2S,3R,4S,5S,6R)-2-[4-[[(3S,4R,5S)-3-hydroxy-5-(4-hydroxy-3-methoxyphenyl)-4-(hydroxymethyl)oxolan-3-yl]methyl]-2-methoxyphenoxy]-6-(hydroxymethyl)oxane-3,4,5-triol	Phenylpropanoids(苯丙素类)	SXGSYHDLSPXCMU-CTQTXEDXSA-N	C26H34O12	1.69669e-06	2.39954e-05	1.61922e-06	9.10377e-06	0.000810766	0.000718785	0.00141701	0.000982187	2.08706	107.888	6.75339	up
534	N-Isobutyl-2,4,8,10,12-tetradecapentaenamide	Lipids and lipid molecules(脂类和类脂分子)	KVUKDCFEXVWYBN-FMBIJHKPSA-N	C18H27NO	1.69669e-06	2.27578e-06	4.32359e-05	1.57361e-05	0.00168197	0.000982532	0.00211504	0.00159318	2.15142	101.244	6.66169	up
265	Glabrin C	Others(其它类）	DDWIRDHTZAQZIO-UHFFFAOYSA-N	C41H64N8O9	1.69669e-06	0.000521219	0.000149087	0.000224001	0.0266477	0.0237817	0.0165358	0.0223218	2.32044	99.6504	6.6388	up
47	2-[1-hydroxy-1-(4-methoxyphenyl)propan-2-yl]oxy-6-(hydroxymethyl)oxane-3,4,5-triol	Others(其它类）	JYWSARFDLXXOHT-UHFFFAOYSA-N	C16H24O8	1.69669e-06	2.27578e-06	2.03873e-05	8.11992e-06	0.00094493	0.000597848	0.000792253	0.000778344	1.98515	95.856	6.5828	up
495	judaicin (eudesmane naphthofuran)	Terpenoids(萜类)	NGPDZEACIWDCKX-WUDKWMPASA-N	C15H20O4	0.000101877	2.32251e-05	7.18789e-05	6.56605e-05	0.00510257	0.00419378	0.00772287	0.00567307	1.76156	86.4001	6.43296	up
570	Vincristine Sulfate	Alkaloid(生物碱)	AQTQHPDCURKLKT-JKDPCDLQSA-N	C46H56N4O10.H2SO4	8.84256e-05	0.00042147	1.61922e-06	0.000170505	0.00921635	0.00910852	0.0115052	0.00994336	2.12005	58.3171	5.86585	up
482	Hexadecanedioic acid	Others(其它类）	QQHJDPROMQRDLA-UHFFFAOYSA-N	C16H30O4	0.00163062	0.00185933	0.00265428	0.00204807	0.116058	0.0742643	0.0733058	0.087876	1.4387	42.9067	5.42313	up
439	coniferin	Phenylpropanoids(苯丙素类)	SFLMUHDGSQZDOW-FAOXUISGSA-N	C16H22O8	1.69669e-06	2.27578e-06	0.000497615	0.000167196	0.00450877	0.00772023	0.0079377	0.00672223	2.39886	40.2058	5.32933	up
337	2-(Methoxycarbonyl)-5-methyl-2,4-bis(3-methyl-2-butenyl)-6-(2-methyl-1-oxopropyl)-5-(4-methyl-3-pentenyl)cyclohexanone	Terpenoids(萜类)	QVUJYADKXQKJHK-UHFFFAOYSA-N	C29H46O4	1.69669e-06	4.68411e-05	1.61922e-06	1.6719e-05	0.000615519	0.000577444	0.000560519	0.000584494	1.81967	34.9598	5.12763	up
692	Candletoxin A	Terpenoids(萜类)	RWBRLONUEAWHRE-UHFFFAOYSA-N	C35H44O9	0.000594785	0.00280448	0.00106929	0.00148952	0.0488492	0.0483905	0.0561345	0.0511247	1.43237	34.323	5.1011	up
593	Acetylaconitine	Alkaloid(生物碱)	RIPYIJVYDYCPKW-UHFFFAOYSA-N	C36H49NO12	0.000195118	0.000483128	1.61922e-06	0.000226622	0.0095737	0.00590374	0.00714364	0.00754036	1.8895	33.2728	5.05627	up
700	acanthoside B	Phenylpropanoids(苯丙素类)	WEKCEGQSIIQPAQ-IRBNZIFYSA-N	C28H36O13	1.69669e-06	2.27578e-06	0.000129822	4.4598e-05	0.00187155	0.00122566	0.000846811	0.00131467	1.93544	29.4783	4.88158	up
60	4-HYDROXYBENZOIC ACID	Others(其它类）	FJKROLUGYXJWQN-UHFFFAOYSA-N	C7H6O3	1.69669e-06	4.7342e-05	1.61922e-06	1.6886e-05	0.000574129	0.000330504	0.000512081	0.000472238	1.72569	27.9663	4.80562	up
553	L-Asparagine	Amino acids(氨基酸类)	DCXYFEDJOCDNAF-REOHCLBHSA-N	C4H8N2O3	0.000263818	0.00111631	0.000239744	0.000539959	0.0138179	0.0199081	0.0102331	0.014653	1.35348	27.1373	4.76221	up
557	Picroside II	Terpenoids(萜类)	AKNILCMFRRDTEY-UHFFFAOYSA-N	C23H28O13	0.0102191	0.0031132	9.78861e-05	0.00447672	0.115635	0.0930001	0.111443	0.106693	1.64436	23.8327	4.57487	up
511	Deltaline	Terpenoids(萜类)	DTTPWCNKTMQMTE-UHFFFAOYSA-N	C27H41NO8	0.000759138	0.00550044	0.00022618	0.00216192	0.053794	0.0525266	0.043118	0.0498129	1.50301	23.041	4.52613	up
740	2-[4-[(3S,3aR,6S,6aR)-6-[3-methoxy-4-[3,4,5-trihydroxy-6-(hydroxymethyl)oxan-2-yl]oxyphenyl]-1,3,3a,4,6,6a-hexahydrofuro[3,4-c]furan-3-yl]-2-methoxyphenoxy]-6-(hydroxymethyl)oxane-3,4,5-triol	Phenylpropanoids(苯丙素类)	ZJSJQWDXAYNLNS-XJUVHSKASA-N	C32H42O16	0.000133318	0.00096128	0.000787337	0.000627312	0.0130385	0.00978205	0.0201942	0.0143383	1.2948	22.8567	4.51454	up
431	Terrestrosin K	Terpenoids(萜类)	TVRRDUXJKROMDX-CXLJPAHDSA-N	C51H82O24	0.00507868	0.0195832	0.0168533	0.0138384	0.247523	0.308315	0.204061	0.2533	1.16678	18.3041	4.1941	up
499	VERAPAMIL	Others(其它类）	SGTNSNPWRIOYBX-UHFFFAOYSA-N	C27H38N2O4	0.00932778	0.0336239	0.00788689	0.0169462	0.350584	0.277565	0.263028	0.297059	1.18014	17.5295	4.13172	up
617	DIGOXIN	Terpenoids(萜类)	LTMHDMANZUZIPE-QRZBQPCOSA-N	C41H64O14	4.00969e-05	6.67264e-05	1.61922e-06	3.61475e-05	0.000497434	0.000579979	0.000788597	0.000622003	1.38981	17.2074	4.10495	up
306	Loureirin A	Flavonoids(黄酮类)	RSAIVLRELNGZEY-UHFFFAOYSA-N	C17H18O4	4.13953e-05	0.000167172	0.000900768	0.000369778	0.0071458	0.00349542	0.00816051	0.00626724	1.3253	16.9486	4.0831	up
509	Zizyphine A	Alkaloid(生物碱)	NXCUAFMNFVTKHA-YEEQOOFQSA-N	C33H49N5O6	1.05276e-05	0.000208665	1.61922e-06	7.36038e-05	0.00128397	0.00149168	0.000938641	0.0012381	1.67767	16.8211	4.0722	up
100	Irinotecan hydrochloride	Alkaloid(生物碱)	GURKHSYORGJETM-WAQYZQTGSA-N	C33H38N4O6.HCl	1.69669e-06	0.000624834	0.000122498	0.000249676	0.00440325	0.00543858	0.00255803	0.00413329	1.66606	16.5546	4.04916	up
702	Diosmin	Flavonoids(黄酮类)	GZSOSUNBTXMUFQ-YFAPSIMESA-N	C28H32O15	7.74461e-05	0.00319959	9.78861e-05	0.00112497	0.0236428	0.0239873	0.0076744	0.0184348	1.54398	16.3869	4.03447	up
329	1,28-Dicaffeoyloctacosanediol	Organic acids and derivatives(有机酸及其衍生物)	IXOGPOOZKLHKNF-BNRZXNFUSA-N	C46H70O8	0.000297727	0.00118266	0.000995924	0.000825438	0.0191969	0.00965881	0.0114731	0.0134429	1.11055	16.2858	4.02554	up
202	Kaempferol	Flavonoids(黄酮类)	IYRMWMYZSQPJKC-UHFFFAOYSA-N	C15H10O6	6.05147e-05	1.19517e-05	0.000534811	0.000202426	0.00461471	0.0014546	0.00315064	0.00307332	1.39116	15.1824	3.92433	up
718	N-(2-furylmethyl)-9H-purin-6-amine	Alkaloid(生物碱)	QANMHLXAZMSUEX-UHFFFAOYSA-N	C10H9N5O	1.69669e-06	2.27578e-06	0.00517448	0.00172615	0.0220666	0.0152622	0.0399147	0.0257478	2.59357	14.9163	3.89882	up
665	Acacetin-7-O-neohesperidoside	Flavonoids(黄酮类)	MLWDGPFGTFOLRJ-UHFFFAOYNA-N	C28H32O14	7.74461e-05	0.000101144	0.000413722	0.000197437	0.00322551	0.0031586	0.00240796	0.00293069	1.14029	14.8436	3.89177	up
418	Chinenoside VI	Terpenoids(萜类)	IYLGRZBRMFMEOH-UHFFFAOYSA-N	C44H70O19	0.000950475	0.0109828	0.000211199	0.00404817	0.0542091	0.081885	0.0298283	0.0553075	1.40598	13.6623	3.77213	up
77	Corynanthin	Alkaloid(生物碱)	BLGXFZZNTVWLAY-UHFFFAOYSA-N	C21H26N2O3	0.00204612	0.00480924	0.00145436	0.00276991	0.0344263	0.0449983	0.0299934	0.0364727	1.03321	13.1675	3.71891	up
683	N2-(2-Carboxymethyl-2-hydroxysuccinoyl)arginine	Amino acids(氨基酸类)	VFYGIOOMURRJLU-UHFFFAOYSA-N	C12H20N4O8	0.0010244	0.00343889	0.00207207	0.00217845	0.0257837	0.0198919	0.0377432	0.0278063	1.00613	12.7642	3.67404	up
460	Catechin	Others(其它类）	PFTAWBLQPZVEMU-UHFFFAOYSA-N	C15H14O6	0.000120063	0.000671839	1.61922e-06	0.000264507	0.0040728	0.00308617	0.00294908	0.00336935	1.60432	12.7382	3.67109	up
575	(7'S,8'S)-4,7'-Epoxy-3,8'-bilign-7-ene-3',5-dimethoxy-4',9,9'-triol 4'-glucoside	Others(其它类）	SPWHQAUMLDQOFU-ARJAWSKDSA-N	C26H32O11	0.000140847	0.00113627	1.61922e-06	0.000426246	0.00697828	0.00315137	0.00515147	0.00509371	1.65851	11.9501	3.57896	up
761	N6-cis-p-Coumaroylserotonin	Organic heterocyclic compounds（有机杂环化合物 ）	WLZPAFGVOWCVMG-FPYGCLRLSA-N	C19H18N2O3	2.24571e-05	0.00117159	8.02021e-05	0.000424751	0.00566399	0.00238305	0.00649127	0.00484611	1.3554	11.4093	3.51214	up
470	(1R,3E,5R,7S,11R,12R,13S,14S)-1,13-bis(acetyloxy)-3,6,6,14-tetramethyl-10-methylidene-2-oxotricyclo[10.3.0.0⁵,⁷]pentadec-3-en-11-yl acetate	Others(其它类）	WFMPZQDIRPRCNA-PNWNLVJFSA-N	C26H36O7	0.000801598	0.00652804	0.000761657	0.0026971	0.0320095	0.0271749	0.0294603	0.0295482	1.11928	10.9556	3.45359	up
675	Tauroursodeoxycholic acid	Terpenoids(萜类)	BHTRKEVKTKCXOH-LBSADWJPSA-N	C26H45NO6S	0.0128483	0.0327102	0.00329993	0.0162862	0.157901	0.152651	0.183839	0.164797	1.03102	10.1188	3.33897	up
284	(+)-Pinoresinol	Phenylpropanoids(苯丙素类)	HGXBRUKMWQGOIE-AFHBHXEDSA-N	C20H22O6	7.74461e-05	0.00359012	0.00179114	0.00181957	0.0222377	0.00923319	0.0227679	0.0180796	1.16482	9.93619	3.31269	up
727	Pyro-L-glutaminyl-L-glutamine	Amino acids(氨基酸类)	ILAITOFTZJRIFJ-WDSKDSINSA-N	C10H15N3O5	0.00382316	0.0203385	0.000737457	0.0082997	0.0838629	0.0801079	0.0784539	0.0808082	1.16579	9.73628	3.28337	up
345	L-Tryptophan	Organic heterocyclic compounds（有机杂环化合物 ）	QIVBCDIJIAJPQS-VIFPVBQESA-N	C11H12N2O2	0.00157001	0.00277032	0.000191023	0.00151045	0.0157353	0.0159868	0.0112088	0.0143103	1.039	9.47421	3.24401	up
571	7-Hydroxy-1,7-bis(4-hydroxy-3-methoxyphenyl)-1-heptene-3,5-dione	Others(其它类）	NKDVMZOMVJQUDC-UTCJRWHESA-N	C21H22O7	0.000463286	0.00360164	0.000397167	0.00148736	0.0118334	0.00853946	0.0189283	0.0131004	1.01688	8.80779	3.13878	up
502	Solasodine base + O-Hex-Hex-dHex	Terpenoids(萜类)	QCTMYNGDIBTNSK-UHFFFAOYSA-N	C45H73NO16	1.69669e-06	0.000515594	0.00107996	0.000532418	0.00423223	0.00509174	0.0047363	0.00468675	1.47728	8.80277	3.13796	up
380	[3,4,5-trihydroxy-6-(hydroxymethyl)oxan-2-yl] 10-[3-hydroxy-6-(hydroxymethyl)-5-(3,4,5-trihydroxy-6-methyloxan-2-yl)oxy-4-(3,4,5-trihydroxyoxan-2-yl)oxyoxan-2-yl]oxy-6a,6b,9,9,12a-pentamethyl-2-methylidene-1,3,4,5,6,6a,7,8,8a,10,11,12,13,14b-tetradecahydropicene-4a-carboxylate	Terpenoids(萜类)	ZTRKHQRICPULDJ-UHFFFAOYSA-N	C52H82O21	0.00642235	0.0203533	0.000631032	0.00913555	0.0712109	0.0322409	0.094305	0.065919	1.0048	7.21565	2.85113	up
374	Melibiose	Organic oxygen compounds(有机氧化合物)	DLRVVLDZNNYCBX-ABXHMFFYSA-N	C12H22O11	0.0239188	0.0665502	0.00107703	0.0305153	0.264774	0.158092	0.189293	0.204053	1.07768	6.68691	2.74134	up
358	2,4,6-trihydroxy-5-[1-(4-hydroxy-1,1,4,7-tetramethyl-1a,2,3,4a,5,6,7a,7b-octahydrocyclopropa[h]azulen-7-yl)-3-methylbutyl]benzene-1,3-dicarbaldehyde	Terpenoids(萜类)	IBLPTYJTKWQCDX-UHFFFAOYSA-N	C28H40O6	0.0040255	0.00820279	0.000147874	0.00412539	0.0285696	0.0167214	0.0277241	0.0243384	1.00981	5.89966	2.56063	up
574	Saikosaponin E	Terpenoids(萜类)	KQGDHYQRJRGMDG-UHFFFAOYSA-N	C42H68O12	1.69669e-06	0.00151595	1.61922e-06	0.000506423	0.0020474	0.00365761	0.00202995	0.00257832	1.92945	5.09124	2.34802	up
584	Eremopetasidione	Lipids and lipid molecules(脂类和类脂分子)	ZKOZDFWTXYIUDZ-UHFFFAOYSA-N	C14H20O3	0.000841465	0.000993485	0.000607868	0.000814273	0.000172856	1.71478e-06	0.000376472	0.000183681	1.08425	0.225577	-2.14831	down
423	2-Cyclohexen-1-one, 4-hydroxy-4-(3-hydroxybutyl)-3,5,5-trimethyl-	Others(其它类）	CWOFGGNDZOPNFG-UHFFFAOYSA-N	C13H22O3	0.000408617	0.000729315	0.000434546	0.000524159	0.00010383	0.000178026	1.81109e-06	9.45558e-05	1.05577	0.180395	-2.47077	down
94	Ginkgolic acid (C13:0)	Organic acids and derivatives(有机酸及其衍生物)	VEPUCZUJLKAVNM-UHFFFAOYSA-N	C20H32O3	0.000496957	0.000287569	0.000359278	0.000381268	0.000135032	1.71478e-06	1.81109e-06	4.61858e-05	1.50572	0.121137	-3.04528	down
542	Hydroxydestruxin B	Organic acids and derivatives(有机酸及其衍生物)	COCZASXGUADHMT-UHFFFAOYSA-N	C30H51N5O8	0.000142476	0.00048919	0.000493205	0.000374957	5.6752e-05	1.71478e-06	6.08359e-05	3.97676e-05	1.11429	0.106059	-3.23706	down
517	Nordihydrocapsaicin	Others(其它类）	VQEONGKQWIFHMN-UHFFFAOYSA-N	C17H27NO3	0.000347312	0.000316418	0.000441566	0.000368432	8.75293e-05	1.71478e-06	2.08154e-05	3.66865e-05	1.24056	0.0995747	-3.32808	down
581	1,3,5,11-Bisabolatetraen-10-one	Lipids and lipid molecules(脂类和类脂分子)	JVRYIUOXNFDSNU-UHFFFAOYSA-N	C15H20O	0.000238309	0.000212474	0.0005226	0.000324461	1.52569e-05	1.71478e-06	7.08426e-05	2.92714e-05	1.22583	0.0902155	-3.47048	down
135	Steviol	Terpenoids(萜类)	QFVOYBUQQBFCRH-VQSWZGCSSA-N	C20H30O3	0.000894258	0.00150084	0.00127085	0.00122198	0.000191275	4.09347e-05	8.07778e-05	0.000104329	1.01255	0.0853771	-3.55001	down
483	Terfenadine	Alkaloid(生物碱)	GUGOEEXESWIERI-UHFFFAOYSA-N	C32H41NO2	0.000585038	0.000589919	0.000369789	0.000514915	7.97855e-05	4.61044e-05	1.81109e-06	4.2567e-05	1.26172	0.0826679	-3.59653	down
155	alpha-Linolenic acid	Lipids and lipid molecules(脂类和类脂分子)	DTOSIQBPPRVQHS-PDBXOOCHSA-N	C18H30O2	0.142132	0.176742	0.190335	0.169737	0.016847	0.0080481	0.0106048	0.0118333	1.03761	0.0697156	-3.84237	down
170	2-Hydroxylinolenic acid	Lipids and lipid molecules(脂类和类脂分子)	JQXGCBKGIBTCHY-FVCZIJCZSA-N	C18H30O3	0.123949	0.0674032	0.0710757	0.0874759	0.00782496	0.00412028	0.00532578	0.00575701	1.0419	0.0658125	-3.92549	down
721	Coriandrone D	(Aromatic compound)芳香类化合物	ZSKZYWHCOISHNI-UHFFFAOYSA-N	C18H24O7	0.00283712	0.00289567	0.00292299	0.00288526	0.000202506	0.000171541	0.000193101	0.000189049	1.04571	0.0655225	-3.93187	down
410	Corchorifatty acid D	Lipids and lipid molecules(脂类和类脂分子)	KLFMLBSZQZVKDC-KDXRDGMUSA-N	C18H28O4	0.011497	0.0104604	0.0100082	0.0106552	0.000871795	0.000428539	0.000609938	0.000636757	1.09641	0.0597602	-4.06467	down
7	4-[2-[(1R,4aS,5R,8aS)-6-hydroxy-5-(hydroxymethyl)-5,8a-dimethyl-2-methylidene-3,4,4a,6,7,8-hexahydro-1H-naphthalen-1-yl]ethyl]-2H-furan-5-one	Terpenoids(萜类)	GVRNTWSGBWPJGS-YVKFZJNCSA-N	C20H30O4	0.0561657	0.0262014	0.0506624	0.0443432	0.00279771	0.00345966	0.00166104	0.00263947	1.07797	0.0595238	-4.07039	down
604	Oleandrin	Terpenoids(萜类)	JLPDBLFIVFSOCC-KRNKPDPWSA-N	C32H48O9	0.602974	0.589738	0.276809	0.48984	0.0539388	0.0163821	0.0130101	0.027777	1.15915	0.0567063	-4.14035	down
709	Fucoxanthin	Terpenoids(萜类)	SJWWTRQNNRNTPU-ABBNZJFMSA-N	C42H58O6	0.00256779	0.004325	0.00462108	0.00383796	0.000424049	4.14821e-05	0.0001773	0.000214277	1.2451	0.055831	-4.16279	down
492	9-HOTrE	Others(其它类）	RIGGEAZDTKMXSI-CUHSZNQNSA-N	C18H30O3	5.21573	3.75755	5.13011	4.70113	0.317786	0.276672	0.18543	0.259962	1.11518	0.0552979	-4.17663	down
133	Senkyunolide A	Others(其它类）	ZPIKVDODKLJKIN-NSHDSACASA-N	C12H16O2	0.00706796	0.00354263	0.00463406	0.00508155	0.000551901	0.000110151	0.000152687	0.00027158	1.20814	0.0534443	-4.22582	down
711	Limonin	Terpenoids(萜类)	KBDSLGBFQAGHBE-MSGMIQHVSA-N	C26H30O8	0.0733953	0.0858723	0.069642	0.0763032	0.00623087	0.00442578	0.00113468	0.00393045	1.22104	0.0515109	-4.27898	down
282	Austroinulin	Terpenoids(萜类)	JEZOMVOAWYLQAJ-LCYFTJDESA-N	C20H34O3	0.0033223	0.00237929	0.00326115	0.00298758	0.000181318	0.000129012	0.000122146	0.000144159	1.16411	0.0482526	-4.37325	down
177	gamma-Glutamylisoleucine	Amino acids(氨基酸类)	SNCKGJWJABDZHI-ZKWXMUAHSA-N	C11H20N2O5	0.00257542	0.00242794	0.00131676	0.00210671	0.000122151	5.35541e-05	0.000128715	0.000101473	1.17501	0.0481669	-4.37581	down
61	7-hydroxy-1,4a-dimethyl-9-oxo-7-propan-2-yl-2,3,4,4b,5,6,10,10a-octahydrophenanthrene-1-carboxylic acid	Terpenoids(萜类)	UFEHYRPBLFGEJW-UHFFFAOYSA-N	C20H30O4	0.00321829	0.00275453	0.00434716	0.00343999	0.000144812	0.000155775	0.000121283	0.000140623	1.22035	0.040879	-4.6125	down
737	Mimosine	Alkaloid(生物碱)	WZNJWVWKTVETCG-UHFFFAOYSA-N	C8H10N2O4	0.170827	0.173427	0.196862	0.180372	0.00742225	0.00888329	0.00551641	0.00727398	1.23675	0.0403277	-4.63208	down
339	Capsicoside C3	Lipids and lipid molecules(脂类和类脂分子)	OKFUWWZDPLSBLG-UHFFFAOYSA-N	C44H70O17	0.0015278	0.00148558	0.000850768	0.00128805	1.80618e-06	0.000150336	1.81109e-06	5.13179e-05	1.93136	0.0398416	-4.64958	down
167	Deoxyandrographolide	Terpenoids(萜类)	DAXSYTVXDSOSIE-HNJRGHQBSA-N	C20H30O4	0.0770247	0.0709862	0.07921	0.0757403	0.00328371	0.00243586	0.00318188	0.00296715	1.24507	0.0391753	-4.67391	down
266	Azuleno(5,6-c)furan-1(3H)-one, 4,4a,5,6,7,7a,8,9-octahydro-3,4,8-trihydroxy-6,6,8-trimethyl-	Terpenoids(萜类)	MWDNWQAVYQDZQI-UHFFFAOYSA-N	C15H22O5	0.0014755	0.00096265	0.000896164	0.00111144	8.14842e-05	4.61728e-05	1.81109e-06	4.3156e-05	1.55256	0.038829	-4.68672	down
250	Cafestol	Terpenoids(萜类)	DNJVYWXIDISQRD-HWUKTEKMSA-N	C20H28O3	0.123205	0.0928831	0.129864	0.115318	0.00600342	0.00309552	0.00422887	0.0044426	1.25926	0.038525	-4.69806	down
218	Hericenone H	Organic acids and derivatives(有机酸及其衍生物)	WQODVCURNLADTH-IWCZYTNJSA-N	C37H54O6	0.000305358	0.000500065	0.000239664	0.000348362	3.44592e-05	1.71478e-06	1.81109e-06	1.26617e-05	1.63432	0.0363464	-4.78205	down
210	Tridecyl phloretate	Lipids and lipid molecules(脂类和类脂分子)	LMHWNJAOHBYRNG-UHFFFAOYSA-N	C22H36O3	0.00221253	0.00110272	0.0012904	0.00153521	4.82658e-05	9.40547e-05	1.45442e-05	5.22882e-05	1.37494	0.0340592	-4.87581	down
377	4-Ipomeanol	Organic oxygen compounds(有机氧化合物)	RJYQLMILDVERHH-UHFFFAOYSA-N	C9H12O3	0.0294684	0.0206815	0.0145623	0.0215707	0.000593376	0.00011992	0.00131882	0.000677373	1.46597	0.0314024	-4.99298	down
491	gamma-sitosterol	Terpenoids(萜类)	KZJWDPNRJALLNS-VJSFXXLFSA-N	C29H50O	0.00275957	0.00189171	0.00179817	0.00214982	0.000120798	1.28224e-05	1.82707e-05	5.06303e-05	1.6284	0.023551	-5.40807	down
695	Phillygenin	Phenylpropanoids(苯丙素类)	CPJKKWDCUOOTEW-YJPXFSGGSA-N	C21H24O6	0.00362335	0.0048733	0.00392515	0.0041406	0.000128762	6.67802e-05	6.58512e-05	8.71311e-05	1.49811	0.0210431	-5.57051	down
360	Heteratisine	Alkaloid(生物碱)	YPSAOPXJHSESSR-MMOBYWJYSA-N	C22H33NO5	0.000790935	0.000740428	0.000784652	0.000772005	3.24524e-05	1.42026e-05	1.81109e-06	1.61553e-05	1.69106	0.0209265	-5.57853	down
82	Dioscoretine	Lipids and lipid molecules(脂类和类脂分子)	YWVYEZNFPRWGMM-UHFFFAOYSA-N	C13H23NO3	0.0756249	0.0742394	0.0520362	0.0673002	0.00180748	0.00114179	0.00120465	0.00138464	1.49222	0.020574	-5.60303	down
591	(17alpha,23S)-Epoxy-28,29-dihydroxy-27-norlanost-8-ene-3,24-dione	Lipids and lipid molecules(脂类和类脂分子)	DIKWKAQBKMFLHS-UHFFFAOYSA-N	C29H44O5	0.00465925	0.00383611	0.00275224	0.0037492	0.000118867	2.59063e-05	5.54321e-05	6.67351e-05	1.60878	0.0177998	-5.81199	down
225	(R)-1-O-[b-D-Glucopyranosyl-(1->6)-b-D-glucopyranoside]-1,3-octanediol	Lipids and lipid molecules(脂类和类脂分子)	ODOJEOFQPWTDSS-UHFFFAOYSA-N	C20H38O12	0.00596862	0.00830275	0.0101105	0.00812731	0.000154387	0.000189969	6.32106e-05	0.000135856	1.59794	0.016716	-5.90263	down
36	(2R,3S,4S,5R,6R)-5-[(2S,3R,4R)-3,4-dihydroxy-4-(hydroxymethyl)oxolan-2-yl]oxy-2-(hydroxymethyl)-6-(2-phenylethoxy)oxane-3,4-diol	Others(其它类）	UWKRNCNWJVCHGZ-DERWZFJFSA-N	C19H28O10	0.0034201	0.00645649	0.00562301	0.00516653	0.000107631	2.66069e-05	8.51149e-05	7.31177e-05	1.68172	0.0141522	-6.14283	down
723	Urocortisone	Terpenoids(萜类)	SYGWGHVTLUBCEM-UHFFFAOYSA-N	C21H32O5	0.00256997	0.00298782	0.00180434	0.00245404	1.80618e-06	3.7368e-05	6.45846e-05	3.45863e-05	1.90589	0.0140936	-6.14882	down
484	2,2,4,4,-Tetramethyl-6-(1-oxopropyl)-1,3,5-cyclohexanetrione	Lipids and lipid molecules(脂类和类脂分子)	IZVWNTVILPFEDY-UHFFFAOYSA-N	C13H18O4	0.00312055	0.00299247	0.00214032	0.00275112	0.000105851	1.71478e-06	1.81109e-06	3.6459e-05	2.29835	0.0132524	-6.2376	down
650	Dihydrocapsaicin	Alkaloid(生物碱)	XJQPQKLURWNAAH-UHFFFAOYSA-N	C18H29NO3	0.134644	0.0784598	0.14888	0.120661	0.002057	0.000893088	0.00124843	0.0013995	1.71829	0.0115986	-6.4299	down
37	(3R, 6'Z)-3,4-Dihydro-8-hydroxy-3-(6-pentadecenyl)-1H-2-benzopyran-1-one	Organic heterocyclic compounds（有机杂环化合物 ）	GCSUJEGOLAPNMD-MDZDMXLPSA-N	C24H36O3	0.00524537	0.00462796	0.00222394	0.00403243	4.84716e-05	1.71478e-06	5.84907e-05	3.62257e-05	2.07819	0.00898361	-6.79849	down
652	5-[6-(3-hydroxy-4-methoxyphenyl)-1,3,3a,4,6,6a-hexahydrofuro[3,4-c]furan-3-yl]-2-methoxyphenol	Phenylpropanoids(苯丙素类)	VRHZMFGDDGFRLP-UHFFFAOYSA-N	C20H22O6	0.000255707	0.000184405	0.000191538	0.00021055	1.80618e-06	1.71478e-06	1.81109e-06	1.77735e-06	1.82567	0.00844145	-6.88829	down
735	Lucidone C	Terpenoids(萜类)	JEVOHZHOHSNOGF-UHFFFAOYSA-N	C24H36O5	0.00140748	0.00111808	0.000908352	0.00114464	1.80618e-06	1.71478e-06	1.1139e-05	4.88667e-06	2.23997	0.00426918	-7.87183	down
762	Polygalic acid	Organic acids and derivatives(有机酸及其衍生物)	VZRKWGPIZJDNHC-UHFFFAOYSA-N	C29H44O6	0.000486379	0.000422379	0.000447118	0.000451959	1.80618e-06	1.71478e-06	1.81109e-06	1.77735e-06	2.1221	0.00393254	-7.99032	down
395	Jervine	Alkaloid(生物碱)	CLEXYFLHGFJONT-DNMILWOZSA-N	C27H39NO3	0.0182903	0.0216786	0.0188771	0.0196153	1.80618e-06	1.71478e-06	0.000178789	6.077e-05	2.97871	0.00309809	-8.33441	down
440	Wilforlide A	Terpenoids(萜类)	HHQJBWYXBWOFJY-YLXTXNMFSA-N	C30H46O3	0.000489459	0.000721823	0.000969835	0.000727039	1.80618e-06	1.71478e-06	1.81109e-06	1.77735e-06	2.29068	0.00244464	-8.67616	down
531	Methyl jasmonate	Lipids and lipid molecules(脂类和类脂分子)	GEWDNTWNSAZUDX-WQMVXFAESA-N	C13H20O3	0.0782867	0.0582149	0.0439005	0.0601341	0.000135668	0.00011992	0.000108059	0.000121216	2.36977	0.00201576	-8.95446	down
756	Physalin L	Terpenoids(萜类)	CUSXWWXXAPEFHY-UHFFFAOYSA-N	C28H32O10	0.00106182	0.00205132	0.00154282	0.00155199	1.80618e-06	1.71478e-06	1.81109e-06	1.77735e-06	2.58233	0.00114521	-9.77018	down
86	ESTRADIOL	Terpenoids(萜类)	VOXZDWNPVJITMN-ZBRFXRBCSA-N	C18H24O2	0.00460474	0.00364507	0.00234493	0.00353158	1.80618e-06	1.71478e-06	1.81109e-06	1.77735e-06	2.89607	0.000503272	-10.9564	down
