# Supplementary material for: Untargeted Metabolomics Based on Ultra-High-Performance Liquid Chromatography Coupled with Quadrupole Orbitrap High-Resolution Mass Spectrometry for Differential Metabolite Analysis of Pinelliae Rhizoma and Its Adulterants
Source: Molecules. 2024 May 6;29(9):2155. doi: 10.3390/molecules29092155 (PMC11085193; doi:10.3390/molecules29092155)
Supplement: Supplementary file 1 [file molecules-29-02155-s001.zip › Supplementary Table S3.xlsx]

## Sheet: BX-SBX
id	met	BX_3	BX_1	BX_2	SBX_2	SBX_1	SBX_3
36	(2R,3S,4S,5R,6R)-5-[(2S,3R,4R)-3,4-dihydroxy-4-(hydroxymethyl)oxolan-2-yl]oxy-2-(hydroxymethyl)-6-(2-phenylethoxy)oxane-3,4-diol	0.00562301	0.0034201	0.00645649	0.000166473	0.000233224	0.000184247
756	Physalin L	0.00154282	0.00106182	0.00205132	1.63506e-06	2.18517e-06	1.63602e-06
709	Fucoxanthin	0.00462108	0.00256779	0.004325	0.000134352	4.29392e-05	8.69889e-05
440	Wilforlide A	0.000969835	0.000489459	0.000721823	2.95206e-05	2.18517e-06	1.76353e-05
13	Bruceine A	0.910297	0.550341	0.760084	0.0167288	0.0632122	0.0582413
225	(R)-1-O-[b-D-Glucopyranosyl-(1->6)-b-D-glucopyranoside]-1,3-octanediol	0.0101105	0.00596862	0.00830275	5.7433e-05	2.88694e-05	0.000153326
120	Norharman	0.0120518	0.00885228	0.00652349	0.00025997	0.000773254	0.000244919
459	Spiculisporic acid	0.630991	0.542748	0.368981	0.0201882	0.0135233	0.0101186
650	Dihydrocapsaicin	0.14888	0.134644	0.0784598	0.00109015	0.000565047	0.000281646
537	Valerophenone	0.00475196	0.0041094	0.00428398	0.000115724	2.18517e-06	0.000359389
737	Mimosine	0.196862	0.170827	0.173427	0.00401147	0.00146803	0.00132937
167	Deoxyandrographolide	0.07921	0.0770247	0.0709862	0.00494834	0.00380867	0.000898182
762	Polygalic acid	0.000447118	0.000486379	0.000422379	1.63506e-06	2.18517e-06	1.63602e-06
554	(Z)-6-Tetradecene-1,3-diyne-5,8-diol	0.000719639	0.00055186	0.000499084	1.82267e-05	2.18517e-06	6.67136e-05
765	Hypoxanthine	0.15687	0.113437	0.10234	0.00124242	0.00116239	0.00626102
507	Methyldopa	0.0158351	0.0113854	0.0141315	0.00169601	9.51302e-05	0.00181206
371	L-Isoleucine	3.30838	2.53754	2.71817	0.177779	0.167744	0.133721
767	Ornithine	1.5527	1.01342	1.19062	0.0220515	9.51302e-05	0.0186236
395	Jervine	0.0188771	0.0182903	0.0216786	1.63506e-06	2.18517e-06	1.63602e-06
715	Folinic acid	0.0013791	0.0016274	0.00183886	4.47557e-05	0.000119413	8.00688e-05
609	Ligustilide	0.00180726	0.00229463	0.0019172	0.000124768	2.18517e-06	0.000102861
461	4,5-Dihydropiperlonguminine	0.000137087	0.000177462	0.000169042	1.63506e-06	2.18517e-06	1.63602e-06
417	Gitogenin	0.000900687	0.00130346	0.00123569	1.63506e-06	0.000115032	1.63602e-06
82	Dioscoretine	0.0520362	0.0756249	0.0742394	0.000164896	0.00027152	0.0004654
484	2,2,4,4,-Tetramethyl-6-(1-oxopropyl)-1,3,5-cyclohexanetrione	0.00214032	0.00312055	0.00299247	1.63506e-06	2.18517e-06	3.50364e-05
177	gamma-Glutamylisoleucine	0.00131676	0.00257542	0.00242794	2.8533e-05	0.000168433	0.000150939
483	Terfenadine	0.000369789	0.000585038	0.000589919	1.63506e-06	1.82554e-05	2.0675e-05
339	Capsicoside C3	0.000850768	0.0015278	0.00148558	6.09001e-05	2.18517e-06	1.63602e-06
741	Gibberellin A112	0.000390231	0.000735158	0.000745313	1.63506e-06	2.18517e-06	1.63602e-06
294	Licorisoflavan A	0.00146659	0.0020615	0.00292184	1.63506e-06	2.18517e-06	1.63602e-06
397	trans-Zeatin-riboside	0.00622695	0.00852519	0.0118401	0.000635879	0.000272391	0.000389407
510	Agaric Acid	1.70535	2.48589	3.09872	0.113997	0.115322	0.0599848
584	Eremopetasidione	0.000607868	0.000841465	0.000993485	3.32748e-05	8.63049e-05	1.63602e-06
133	Senkyunolide A	0.00463406	0.00706796	0.00354263	0.00072317	0.000239153	1.63602e-06
335	Viridiflorine	0.074841	0.0849564	0.0526909	0.000273039	0.000444174	0.000169091
636	Citbrasine	0.0183257	0.0203532	0.0111221	0.000787125	0.00125789	0.000611941
86	ESTRADIOL	0.00234493	0.00460474	0.00364507	0.00058621	0.000414812	1.63602e-06
377	4-Ipomeanol	0.0145623	0.0294684	0.0206815	0.000863542	0.00144437	0.000914837
266	Azuleno(5,6-c)furan-1(3H)-one, 4,4a,5,6,7,7a,8,9-octahydro-3,4,8-trihydroxy-6,6,8-trimethyl-	0.000896164	0.0014755	0.00096265	1.63506e-06	2.18517e-06	3.65401e-05
491	gamma-sitosterol	0.00179817	0.00275957	0.00189171	2.10694e-05	2.57558e-05	2.10775e-05
666	Miltirone	0.00719603	0.011134	0.00852285	0.000109064	0.000149014	8.17504e-05
735	Lucidone C	0.000908352	0.00140748	0.00111808	1.63506e-06	2.18517e-06	1.63602e-06
531	Methyl jasmonate	0.0439005	0.0782867	0.0582149	0.00280405	0.000253222	0.000302425
591	(17alpha,23S)-Epoxy-28,29-dihydroxy-27-norlanost-8-ene-3,24-dione	0.00275224	0.00465925	0.00383611	0.000158473	0.000113106	0.000142139
469	10beta-12,13-Dinor-8-oxo-6-eremophilen-11-al	1.61922e-06	1.69669e-06	5.55124e-05	0.000104166	0.000208425	0.000247455
660	Rebaudioside C	9.78861e-05	7.74461e-05	0.000101144	0.01717	0.0360416	0.0332624
154	Prunin	1.61922e-06	1.69669e-06	2.27578e-06	0.00156036	0.00275915	0.00205275
330	Chinenoside III	1.61922e-06	1.69669e-06	2.27578e-06	0.00393204	0.00640258	0.00471173
727	Pyro-L-glutaminyl-L-glutamine	0.000737457	0.00382316	0.0203385	0.209143	0.318863	0.251332
83	Elaterinide	1.61922e-06	1.69669e-06	2.27578e-06	0.00366211	0.00545202	0.00455332
100	Irinotecan hydrochloride	0.000122498	1.69669e-06	0.000624834	0.0133629	0.0200664	0.0162991
497	Furostane base -1H2O + 1O, O-Hex, O-Hex-Hex	9.78861e-05	0.00139589	0.00542217	0.48305	0.714211	0.577749
606	Pinoresinol diglucoside	0.00305801	0.00532307	0.0105494	0.210865	0.354246	0.300721
623	Isorhamnetin 3-galactoside	0.00255632	0.000808471	0.00284359	0.060663	0.100919	0.0912235
365	Pinoresinol 4-O-glucoside	0.0114034	0.00641675	0.0210131	0.778113	1.19579	1.12461
734	Cianidanol	0.0450373	0.00905757	0.0472557	0.745716	1.14773	1.05312
362	dihydroferulic acid	9.78861e-05	0.00104827	0.000101144	0.0143421	0.0201164	0.0186028
249	Kaempferol-3-O-glucoside	0.059091	0.00763057	0.0554946	1.2945	1.97034	1.75185
289	Quercetin-3-O-galactoside	0.00564454	0.00158226	0.00590114	0.206165	0.303062	0.271776
269	Herbacetin	1.61922e-06	1.69669e-06	2.27578e-06	0.00215862	0.00336744	0.00294615
313	Trigoneoside XIb	1.61922e-06	1.69669e-06	2.27578e-06	0.00231	0.00361753	0.0031542
87	Estragonoside	1.41718e-05	1.69669e-06	2.27578e-06	0.00100652	0.00154547	0.00139765
332	Solasonine	1.61922e-06	1.69669e-06	2.27578e-06	0.00481179	0.00762017	0.00677947
557	Picroside II	9.78861e-05	0.0102191	0.0031132	0.271322	0.215141	0.294325
698	26-(2-Glucosyl-6-acetylglucosyl]-1,3,11,22-tetrahydroxyergosta-5,24-dien-26-oate	1.61922e-06	1.69669e-06	2.27578e-06	6.53303e-05	5.79923e-05	7.83202e-05
62	7-methyl-1-[(2S,3R,4S,5S,6R)-3,4,5-trihydroxy-6-(hydroxymethyl)oxan-2-yl]oxy-1,5,6,7a-tetrahydrocyclopenta[c]pyran-4a,5,7-triol	1.61922e-06	1.69669e-06	2.27578e-06	0.000609226	0.000493758	0.000581264
743	Medicarpin	1.61922e-06	1.69669e-06	2.27578e-06	0.00213043	0.00176967	0.00215446
372	Solasodine base + 2H, O-Hex-Hex-Hex-Pen	9.78861e-05	7.74461e-05	0.000469549	0.0978966	0.0995406	0.112913
763	Mulberroside A	0.000372102	0.00100426	0.000101144	0.0264247	0.0252437	0.031112
73	cis-Ferulic acid [arabinosyl-(1->3)-[glucosyl-(1->6)]-glucosyl] ester	0.000570641	1.69669e-06	0.00043839	0.00179093	0.00218126	0.00208558
392	(S,S)-(+)-Tetrandrine	0.00306606	1.94244e-05	0.00675943	0.0281897	0.0300276	0.0273049
435	(3beta,5alpha,6alpha,7alpha,22E,24R)-5,6-Epoxyergosta-8,14,22-triene-3,7-diol	1.61922e-06	0.000112386	2.27578e-06	0.00138994	0.0016934	0.00173552
617	DIGOXIN	1.61922e-06	4.00969e-05	6.67264e-05	0.00298392	0.00351508	0.00373984
193	Dihydroluteolin	0.00035514	1.69669e-06	2.27578e-06	0.00266005	0.00342344	0.00335017
194	(2R,3R,4S,5S,6R)-2-[(2E)-4-hydroxy-3,7-dimethylocta-2,6-dienoxy]-6-(hydroxymethyl)oxane-3,4,5-triol	0.0001519	0.000133732	4.61744e-05	0.00171667	0.00205581	0.00190313
321	Trigoneoside Xb	1.61922e-06	1.69669e-06	2.27578e-06	0.00934508	0.0113008	0.0109465
327	Iristectorigenin B	9.78861e-05	0.000351471	0.000101144	0.00289858	0.00371936	0.00298374
542	Hydroxydestruxin B	0.000493205	0.000142476	0.00048919	0.00726643	0.00980314	0.00785923
679	Imatinib	9.78861e-05	7.74461e-05	0.00410523	0.433705	0.565554	0.496177
232	Naringenin chalcone	9.78861e-05	0.000546397	0.000101144	0.0171132	0.0227605	0.0189157
657	3-[(3S,5R,10S,13R,14S,17S)-14-hydroxy-3-[(2R,3S,4S,5S,6S)-3-hydroxy-4-methoxy-6-methyl-5-[(2S,3R,4S,5S,6R)-3,4,5-trihydroxy-6-[[(2R,3R,4S,5S,6R)-3,4,5-trihydroxy-6-(hydroxymethyl)oxan-2-yl]oxymethyl]oxan-2-yl]oxyoxan-2-yl]oxy-10,13-dimethyl-1,2,3,4,5,6,7,8,9,11,12,15,16,17-tetradecahydrocyclopenta[a]phenanthren-17-yl]-2H-furan-5-one	1.61922e-06	1.69669e-06	2.27578e-06	0.010816	0.0149288	0.0122044
265	Glabrin C	0.000149087	1.69669e-06	0.000521219	0.00788376	0.00934526	0.00739724
543	Betavulgaroside X	1.61922e-06	1.69669e-06	9.05162e-05	0.0215688	0.0263761	0.021295
593	Acetylaconitine	1.61922e-06	0.000195118	0.000483128	0.0377436	0.0485882	0.0384332
380	[3,4,5-trihydroxy-6-(hydroxymethyl)oxan-2-yl] 10-[3-hydroxy-6-(hydroxymethyl)-5-(3,4,5-trihydroxy-6-methyloxan-2-yl)oxy-4-(3,4,5-trihydroxyoxan-2-yl)oxyoxan-2-yl]oxy-6a,6b,9,9,12a-pentamethyl-2-methylidene-1,3,4,5,6,6a,7,8,8a,10,11,12,13,14b-tetradecahydropicene-4a-carboxylate	0.000631032	0.00642235	0.0203533	0.168913	0.194022	0.172002
432	29-[Glucosyl-(1->2)-glucosyl]katonic acid 3-[rhamnosyl-(1->2)[rhamnosyl-(1->4)]-glucosyl-(1->2)-glucuronide]	1.61922e-06	4.53001e-05	2.27578e-06	0.00515615	0.0060732	0.00525881
16	Demethylwedelolactone	9.78861e-05	7.74461e-05	0.000101144	0.0187904	0.0218576	0.0379451
759	Crotin (chalcone)	1.61922e-06	1.69669e-06	2.71603e-05	0.000236631	0.000253111	0.000455884
325	Melilotocarpan C	1.61922e-06	1.69669e-06	3.64229e-05	0.000618043	0.00051009	0.000912038
132	Scutellarein	0.000457132	0.000181801	0.000365218	0.00712504	0.0061145	0.0106979
326	Quercetin	0.00540389	0.00187157	0.00437388	0.0599478	0.0553958	0.0936068
513	(2S,3R,4S,5S,6R)-2-[4-[[(3S,4R,5S)-3-hydroxy-5-(4-hydroxy-3-methoxyphenyl)-4-(hydroxymethyl)oxolan-3-yl]methyl]-2-methoxyphenoxy]-6-(hydroxymethyl)oxane-3,4,5-triol	1.61922e-06	1.69669e-06	2.39954e-05	0.000778574	0.0010458	0.00124056
60	4-HYDROXYBENZOIC ACID	1.61922e-06	1.69669e-06	4.7342e-05	0.00232602	0.00328868	0.0040962
270	(3b,16a,20R)-3,16,20,22,25-Pentahydroxy-5-cucurbiten-11-one 3-[glucosyl-(1->6)-glucoside]	1.61922e-06	1.69669e-06	2.27578e-06	0.00453188	0.00652434	0.00781681
661	Astragaloside IV	9.78861e-05	7.74461e-05	0.000101144	0.208852	0.30618	0.369062
24	Isoliquiritigenin	9.78861e-05	0.000583514	0.00204339	0.0166593	0.0219953	0.0294439
552	25-Acetyl-6,7-didehydrofevicordin F 3-[glucosyl-(1->6)-glucoside]	1.61922e-06	3.91309e-05	2.27578e-06	0.000473578	0.000572338	0.000827799
363	Nardosinone	0.000473781	0.000194241	0.000787393	0.00720383	0.00801561	0.00904115
605	Terrestrosin D	9.78861e-05	7.74461e-05	0.000454752	0.00300967	0.00348941	0.0043523
586	Biorobin	0.00228674	0.00469162	0.0029215	0.0480888	0.0695554	0.0730395
736	Licoflavone A	9.78359e-06	1.69669e-06	0.000142145	0.00132794	0.0017953	0.00176436
47	2-[1-hydroxy-1-(4-methoxyphenyl)propan-2-yl]oxy-6-(hydroxymethyl)oxane-3,4,5-triol	2.03873e-05	1.69669e-06	2.27578e-06	0.0021829	0.00281226	0.00289088
460	Catechin	1.61922e-06	0.000120063	0.000671839	0.0176898	0.0242579	0.0248781
518	5,7-dihydroxy-2-(4-hydroxyphenyl)-6-[3,4,5-trihydroxy-6-(hydroxymethyl)oxan-2-yl]-4H-chromen-4-one	1.61922e-06	1.10058e-05	2.27578e-06	0.00143046	0.000694795	0.00119257
659	Eleutheroside E	9.78861e-05	7.74461e-05	0.000101144	0.00915045	0.00472997	0.00596755
539	1,28-Octacosanediol diferulate	0.00434007	0.000238057	2.27578e-06	0.0264814	0.0157297	0.0154187
665	Acacetin-7-O-neohesperidoside	0.000413722	7.74461e-05	0.000101144	0.0178429	0.0138109	0.00780986
764	6-Amino-9H-purine-9-propanoic acid	0.00130186	0.00211597	0.000919746	0.0758726	0.0522992	0.0374986
197	Myrislignan	1.61922e-06	1.69669e-06	3.77172e-05	0.000138406	0.00012897	9.23225e-05
50	2-methylidene-4-[(2R,3R,4S,5S,6R)-3,4,5-trihydroxy-6-(hydroxymethyl)oxan-2-yl]oxybutanoic acid	8.2502e-06	1.69669e-06	2.27578e-06	0.0189016	0.0174308	0.0131216
162	Harpagoside	1.61922e-06	1.69669e-06	2.27578e-06	0.000784219	0.00072267	0.000532945
620	Methyllycaconitine	1.61922e-06	1.69669e-06	0.000540751	0.0300947	0.0296348	0.0241522
337	2-(Methoxycarbonyl)-5-methyl-2,4-bis(3-methyl-2-butenyl)-6-(2-methyl-1-oxopropyl)-5-(4-methyl-3-pentenyl)cyclohexanone	1.61922e-06	1.69669e-06	4.68411e-05	0.00315218	0.00289241	0.00269118
402	Resibufogenin	0.0440816	0.262061	0.165314	7.92433	7.81089	6.92204
607	Goyasaponin III	1.61922e-06	1.69669e-06	2.27578e-06	0.00154545	0.00183581	0.00100165
267	Jaceosidin	1.61922e-06	1.69669e-06	2.27578e-06	5.94799e-05	7.50018e-05	5.00783e-05
345	L-Tryptophan	0.000191023	0.00157001	0.00277032	0.04561	0.0513722	0.0374355
700	acanthoside B	0.000129822	1.69669e-06	2.27578e-06	0.00117549	0.00199862	0.00110181
404	alpha-Solanine	9.78861e-05	7.74461e-05	0.000616491	0.0319518	0.0536015	0.0311348
447	Isovanillic acid	1.61922e-06	1.69669e-06	2.27578e-06	0.00116516	0.00204114	0.00115734
556	Physapruin B	5.40242e-05	8.81523e-05	0.000243041	0.0041803	0.00589246	0.00399228
227	Glabrol	2.98066e-05	8.87055e-05	3.73381e-05	0.0149641	0.0196446	0.0139723
235	Kudzusaponin SA4	1.61922e-06	1.69669e-06	2.27578e-06	0.00508335	0.00713215	0.00502483
573	syringin	0.00219299	0.0027195	0.000101144	0.0561841	0.0792507	0.0563034
418	Chinenoside VI	0.000211199	0.000950475	0.0109828	0.0696831	0.103296	0.0693816
739	Deoxypumiloside	1.61922e-06	9.30178e-05	0.000158742	0.000795387	0.00126636	0.000851804
450	Celastrol	1.28425e-05	1.69669e-06	0.000135125	0.00230566	0.00400543	0.00263394
598	Kukoamine B	4.01319e-05	5.38679e-05	0.000583862	0.00571125	0.00984781	0.0064774
445	Araloside A	9.78861e-05	7.74461e-05	0.000101144	0.34206	0.522891	0.376498
1	[6-acetyloxy-4-butanoyloxy-3,3a-dihydroxy-3,6,9-trimethyl-8-[(E)-2-methylbut-2-enoyl]oxy-2-oxo-4,5,6a,7,8,9b-hexahydroazuleno[4,5-b]furan-7-yl] octanoate	9.78861e-05	7.74461e-05	0.00177535	0.224707	0.354758	0.248449
274	Quinoside D	1.61922e-06	1.69669e-06	2.27578e-06	0.0137283	0.0212172	0.0149639
351	Tacrolimus	1.61922e-06	2.33755e-05	2.27578e-06	0.00392998	0.00612714	0.00426508
355	Capsianoside VI	6.94137e-05	0.000179259	0.000240521	0.174362	0.268417	0.181286
678	Soyasapogenol B base + O-HexA-HexA-dHex, O-C6H7O3(DDMP)	1.61922e-06	1.69669e-06	2.17678e-05	0.00357863	0.0057892	0.00385286
369	3-ethenyl-4-[2-(3,4,5-trihydroxybenzoyl)oxyethyl]-2-[3,4,5-trihydroxy-6-(hydroxymethyl)oxan-2-yl]oxy-3,4-dihydro-2H-pyran-5-carboxylic acid	9.78861e-05	0.00189141	0.00132381	0.0305833	0.0470021	0.0303692
570	Vincristine Sulfate	1.61922e-06	8.84256e-05	0.00042147	0.00700979	0.0106835	0.00711027
502	Solasodine base + O-Hex-Hex-dHex	0.00107996	1.69669e-06	0.000515594	0.00212744	0.00183943	0.00178057
643	(E)-3-[4-[(2S,3R,4S,5S,6R)-3,4,5-trihydroxy-6-(hydroxymethyl)oxan-2-yl]oxyphenyl]prop-2-enoic acid	0.00167897	1.69669e-06	0.000373045	0.00241062	0.00338588	0.0030475

## Sheet: BX-TNX
id	met	BX_3	BX_1	BX_2	TNX_3	TNX_1	TNX_2
431	Terrestrosin K	0.0168533	0.00507868	0.0195832	0.00252993	0.00010699	0.000117036
395	Jervine	0.0188771	0.0182903	0.0216786	1.64595e-06	1.61809e-06	1.69526e-06
496	Indole-3-carboxylic acid	0.0542725	0.0368017	0.0605478	9.59267e-05	0.00301467	0.00157438
756	Physalin L	0.00154282	0.00106182	0.00205132	1.64595e-06	1.61809e-06	1.69526e-06
335	Viridiflorine	0.074841	0.0849564	0.0526909	0.000245376	0.000247804	1.69526e-06
294	Licorisoflavan A	0.00146659	0.0020615	0.00292184	2.04281e-05	1.61809e-06	1.69526e-06
448	1-[[(2S,3R,11bR)-3-ethyl-9,10-dimethoxy-2,3,4,6,7,11b-hexahydro-1H-benzo[a]quinolizin-2-yl]methyl]-7-methoxy-3,4-dihydro-2H-isoquinolin-6-one	0.00156941	0.00252564	0.00199777	1.64595e-06	1.61809e-06	1.69526e-06
483	Terfenadine	0.000369789	0.000585038	0.000589919	3.01227e-05	1.61809e-06	1.26582e-05
82	Dioscoretine	0.0520362	0.0756249	0.0742394	0.000180949	0.000339931	1.69526e-06
417	Gitogenin	0.000900687	0.00130346	0.00123569	1.64595e-06	1.61809e-06	1.69526e-06
22	Homoorientin	9.78861e-05	7.74461e-05	0.000354255	2.29084	1.4414	1.05747
573	syringin	0.00219299	0.0027195	0.000101144	0.0253217	0.0156143	0.0136507
35	(1R,2E,7R,10E,12S,13S,15R)-12,15-dihydroxy-7-methyl-8-oxabicyclo[11.3.0]hexadeca-2,10-dien-9-one	0.000278621	0.000199803	0.000426769	0.00764756	0.00605122	0.0036027
381	Homodolichosterone	0.000106626	0.000381809	0.000193993	0.00468427	0.00362985	0.00324476
677	N-Methylflindersine	8.92128e-05	1.96904e-05	0.000183962	0.00209392	0.00163522	0.00141171
520	cirsimarin	0.00505982	0.00130078	0.000380416	0.0277957	0.0119153	0.0278146
495	judaicin (eudesmane naphthofuran)	7.18789e-05	0.000101877	2.32251e-05	0.00506212	0.00282118	0.00459928
295	1-Naphthalenecarboxylic acid, decahydro-5-[(3Z)-5-hydroxy-3-methyl-3-penten-1-yl]-1,4a-dimethyl-6-methylene-	0.000186171	0.000149555	0.000137157	0.0023652	0.00168502	0.00251207
683	N2-(2-Carboxymethyl-2-hydroxysuccinoyl)arginine	0.00207207	0.0010244	0.00343889	0.0480984	0.0320892	0.0516995
162	Harpagoside	1.61922e-06	1.69669e-06	2.27578e-06	0.00419261	0.00327426	0.00423868
396	SALSOLIDINE	0.000948788	0.000206922	0.00100234	1.66444	1.14021	1.35813
230	Vaccarin	0.00091623	0.000161968	9.15319e-05	0.0199707	0.0304673	0.0150131
406	Heptyl cinnamate	4.91435e-05	0.000163548	0.000340309	0.00156488	0.00255729	0.00166005
561	3alpha-Tigloyloxytropane N-oxide	0.000163574	0.000100236	0.000276613	0.00189325	0.00360784	0.00222386
422	4-Methylbenzoic acid	0.0428754	0.00134695	0.00647519	0.11406	0.145247	0.125582
439	coniferin	0.000497615	1.69669e-06	2.27578e-06	0.00203997	0.00244628	0.00158978
181	Vincamine	2.98265e-05	0.000150173	5.64896e-05	0.000818916	0.000710007	0.00110506
447	Isovanillic acid	1.61922e-06	1.69669e-06	2.27578e-06	0.00605369	0.00487864	0.00863706
65	bilobol	1.61922e-06	0.000178796	8.6725e-05	0.000771564	0.00102155	0.00109988
663	Kaempferol-7-O-rhamnoside	9.78861e-05	7.74461e-05	0.000101144	3.87837	5.49048	5.55146
758	Mulberrin	0.0607383	0.0246806	0.0682819	1.63611	2.21814	2.18799
244	Fallacinol	0.000161138	0.000486818	0.000165835	0.102453	0.114215	0.127399
572	Flavone base + 3O, 1MeO	0.0115753	0.0248754	0.00755347	6.59844	7.7606	9.31832
47	2-[1-hydroxy-1-(4-methoxyphenyl)propan-2-yl]oxy-6-(hydroxymethyl)oxane-3,4,5-triol	2.03873e-05	1.69669e-06	2.27578e-06	0.000886658	0.00149309	0.00108906
469	10beta-12,13-Dinor-8-oxo-6-eremophilen-11-al	1.61922e-06	1.69669e-06	5.55124e-05	0.00106676	0.0016623	0.0012631
104	Isoschaftoside 4'-glucoside	0.00156098	0.000593235	0.000569974	0.0348666	0.04873	0.0401077
283	2-Hydroxy-6-pentadecylbenzoic acid	0.00123284	0.00775429	0.00308394	0.514989	0.828171	0.681189
453	Apigenin-7-O-neohesperidoside	0.00257551	0.000501585	0.00155152	0.0912182	0.138805	0.117504
248	(2R,3S,4S,5R,6R)-2-[[(2S,3R,4R)-3,4-dihydroxy-4-(hydroxymethyl)oxolan-2-yl]oxymethyl]-6-(2-phenylethoxy)oxane-3,4,5-triol	0.230535	0.0685336	0.11779	1.97301	3.96528	2.91152
306	Loureirin A	0.000900768	4.13953e-05	0.000167172	0.00688331	0.0131688	0.01133
621	2-(3-Hydroxy-4-methylphenyl)-5-methyl-4-hexen-3-one	0.000235424	0.000199056	3.50895e-05	0.00162857	0.00347332	0.00310073
134	Serine	2.12378e-05	4.70696e-05	3.32662e-05	0.00151162	0.00307107	0.00281187
518	5,7-dihydroxy-2-(4-hydroxyphenyl)-6-[3,4,5-trihydroxy-6-(hydroxymethyl)oxan-2-yl]-4H-chromen-4-one	1.61922e-06	1.10058e-05	2.27578e-06	0.057862	0.123594	0.11676
67	Bufalin	0.0018422	0.000113486	0.000403879	0.00453426	0.0108737	0.0122019
228	(5S,9R)-14-(hydroxymethyl)-5,9-dimethyltetracyclo[11.2.1.0¹,¹⁰.0⁴,⁹]hexadecane-5-carboxylic acid	9.78861e-05	0.00765752	0.000101144	0.521625	0.692972	0.926639
535	4-hydroxyphenylacetic acid	0.00833564	0.00110583	0.00413726	0.0372102	0.0567951	0.0761031

## Sheet: BX-HZNX
id	met	BX_2	BX_1	BX_3	HZNX_3	HZNX_1	HZNX_2
7	4-[2-[(1R,4aS,5R,8aS)-6-hydroxy-5-(hydroxymethyl)-5,8a-dimethyl-2-methylidene-3,4,4a,6,7,8-hexahydro-1H-naphthalen-1-yl]ethyl]-2H-furan-5-one	0.0262014	0.0561657	0.0506624	0.00166104	0.00279771	0.00345966
650	Dihydrocapsaicin	0.0784598	0.134644	0.14888	0.00124843	0.002057	0.000893088
250	Cafestol	0.0928831	0.123205	0.129864	0.00422887	0.00600342	0.00309552
282	Austroinulin	0.00237929	0.0033223	0.00326115	0.000122146	0.000181318	0.000129012
492	9-HOTrE	3.75755	5.21573	5.13011	0.18543	0.317786	0.276672
94	Ginkgolic acid (C13:0)	0.000287569	0.000496957	0.000359278	1.81109e-06	0.000135032	1.71478e-06
133	Senkyunolide A	0.00354263	0.00706796	0.00463406	0.000152687	0.000551901	0.000110151
170	2-Hydroxylinolenic acid	0.0674032	0.123949	0.0710757	0.00532578	0.00782496	0.00412028
210	Tridecyl phloretate	0.00110272	0.00221253	0.0012904	1.45442e-05	4.82658e-05	9.40547e-05
652	5-[6-(3-hydroxy-4-methoxyphenyl)-1,3,3a,4,6,6a-hexahydrofuro[3,4-c]furan-3-yl]-2-methoxyphenol	0.000184405	0.000255707	0.000191538	1.81109e-06	1.80618e-06	1.71478e-06
266	Azuleno(5,6-c)furan-1(3H)-one, 4,4a,5,6,7,7a,8,9-octahydro-3,4,8-trihydroxy-6,6,8-trimethyl-	0.00096265	0.0014755	0.000896164	1.81109e-06	8.14842e-05	4.61728e-05
491	gamma-sitosterol	0.00189171	0.00275957	0.00179817	1.82707e-05	0.000120798	1.28224e-05
584	Eremopetasidione	0.000993485	0.000841465	0.000607868	0.000376472	0.000172856	1.71478e-06
377	4-Ipomeanol	0.0206815	0.0294684	0.0145623	0.00131882	0.000593376	0.00011992
735	Lucidone C	0.00111808	0.00140748	0.000908352	1.1139e-05	1.80618e-06	1.71478e-06
86	ESTRADIOL	0.00364507	0.00460474	0.00234493	1.81109e-06	1.80618e-06	1.71478e-06
531	Methyl jasmonate	0.0582149	0.0782867	0.0439005	0.000108059	0.000135668	0.00011992
591	(17alpha,23S)-Epoxy-28,29-dihydroxy-27-norlanost-8-ene-3,24-dione	0.00383611	0.00465925	0.00275224	5.54321e-05	0.000118867	2.59063e-05
339	Capsicoside C3	0.00148558	0.0015278	0.000850768	1.81109e-06	1.80618e-06	0.000150336
604	Oleandrin	0.589738	0.602974	0.276809	0.0130101	0.0539388	0.0163821
37	(3R, 6'Z)-3,4-Dihydro-8-hydroxy-3-(6-pentadecenyl)-1H-2-benzopyran-1-one	0.00462796	0.00524537	0.00222394	5.84907e-05	4.84716e-05	1.71478e-06
177	gamma-Glutamylisoleucine	0.00242794	0.00257542	0.00131676	0.000128715	0.000122151	5.35541e-05
723	Urocortisone	0.00298782	0.00256997	0.00180434	6.45846e-05	1.80618e-06	3.7368e-05
483	Terfenadine	0.000589919	0.000585038	0.000369789	1.81109e-06	7.97855e-05	4.61044e-05
82	Dioscoretine	0.0742394	0.0756249	0.0520362	0.00120465	0.00180748	0.00114179
484	2,2,4,4,-Tetramethyl-6-(1-oxopropyl)-1,3,5-cyclohexanetrione	0.00299247	0.00312055	0.00214032	1.81109e-06	0.000105851	1.71478e-06
581	1,3,5,11-Bisabolatetraen-10-one	0.000212474	0.000238309	0.0005226	7.08426e-05	1.52569e-05	1.71478e-06
695	Phillygenin	0.0048733	0.00362335	0.00392515	6.58512e-05	0.000128762	6.67802e-05
395	Jervine	0.0216786	0.0182903	0.0188771	0.000178789	1.80618e-06	1.71478e-06
711	Limonin	0.0858723	0.0733953	0.069642	0.00113468	0.00623087	0.00442578
410	Corchorifatty acid D	0.0104604	0.011497	0.0100082	0.000609938	0.000871795	0.000428539
762	Polygalic acid	0.000422379	0.000486379	0.000447118	1.81109e-06	1.80618e-06	1.71478e-06
737	Mimosine	0.173427	0.170827	0.196862	0.00551641	0.00742225	0.00888329
721	Coriandrone D	0.00289567	0.00283712	0.00292299	0.000193101	0.000202506	0.000171541
167	Deoxyandrographolide	0.0709862	0.0770247	0.07921	0.00318188	0.00328371	0.00243586
360	Heteratisine	0.000740428	0.000790935	0.000784652	1.81109e-06	3.24524e-05	1.42026e-05
61	7-hydroxy-1,4a-dimethyl-9-oxo-7-propan-2-yl-2,3,4,4b,5,6,10,10a-octahydrophenanthrene-1-carboxylic acid	0.00275453	0.00321829	0.00434716	0.000121283	0.000144812	0.000155775
517	Nordihydrocapsaicin	0.000316418	0.000347312	0.000441566	2.08154e-05	8.75293e-05	1.71478e-06
155	alpha-Linolenic acid	0.176742	0.142132	0.190335	0.0106048	0.016847	0.0080481
709	Fucoxanthin	0.004325	0.00256779	0.00462108	0.0001773	0.000424049	4.14821e-05
225	(R)-1-O-[b-D-Glucopyranosyl-(1->6)-b-D-glucopyranoside]-1,3-octanediol	0.00830275	0.00596862	0.0101105	6.32106e-05	0.000154387	0.000189969
440	Wilforlide A	0.000721823	0.000489459	0.000969835	1.81109e-06	1.80618e-06	1.71478e-06
218	Hericenone H	0.000500065	0.000305358	0.000239664	1.81109e-06	3.44592e-05	1.71478e-06
423	2-Cyclohexen-1-one, 4-hydroxy-4-(3-hydroxybutyl)-3,5,5-trimethyl-	0.000729315	0.000408617	0.000434546	1.81109e-06	0.00010383	0.000178026
542	Hydroxydestruxin B	0.00048919	0.000142476	0.000493205	6.08359e-05	5.6752e-05	1.71478e-06
756	Physalin L	0.00205132	0.00106182	0.00154282	1.81109e-06	1.80618e-06	1.71478e-06
36	(2R,3S,4S,5R,6R)-5-[(2S,3R,4R)-3,4-dihydroxy-4-(hydroxymethyl)oxolan-2-yl]oxy-2-(hydroxymethyl)-6-(2-phenylethoxy)oxane-3,4-diol	0.00645649	0.0034201	0.00562301	8.51149e-05	0.000107631	2.66069e-05
135	Steviol	0.00150084	0.000894258	0.00127085	8.07778e-05	0.000191275	4.09347e-05
574	Saikosaponin E	0.00151595	1.69669e-06	1.61922e-06	0.00202995	0.0020474	0.00365761
702	Diosmin	0.00319959	7.74461e-05	9.78861e-05	0.0076744	0.0236428	0.0239873
418	Chinenoside VI	0.0109828	0.000950475	0.000211199	0.0298283	0.0542091	0.081885
100	Irinotecan hydrochloride	0.000624834	1.69669e-06	0.000122498	0.00255803	0.00440325	0.00543858
553	L-Asparagine	0.00111631	0.000263818	0.000239744	0.0102331	0.0138179	0.0199081
660	Rebaudioside C	0.000101144	7.74461e-05	9.78861e-05	0.0357985	0.0787213	0.0527787
700	acanthoside B	2.27578e-06	1.69669e-06	0.000129822	0.000846811	0.00187155	0.00122566
329	1,28-Dicaffeoyloctacosanediol	0.00118266	0.000297727	0.000995924	0.0114731	0.0191969	0.00965881
482	Hexadecanedioic acid	0.00185933	0.00163062	0.00265428	0.0733058	0.116058	0.0742643
593	Acetylaconitine	0.000483128	0.000195118	1.61922e-06	0.00714364	0.0095737	0.00590374
763	Mulberroside A	0.000101144	0.00100426	0.000372102	0.135976	0.199892	0.111851
202	Kaempferol	1.19517e-05	6.05147e-05	0.000534811	0.00315064	0.00461471	0.0014546
235	Kudzusaponin SA4	2.27578e-06	1.69669e-06	1.61922e-06	0.000766919	0.000808644	0.000582594
557	Picroside II	0.0031132	0.0102191	9.78861e-05	0.111443	0.115635	0.0930001
47	2-[1-hydroxy-1-(4-methoxyphenyl)propan-2-yl]oxy-6-(hydroxymethyl)oxane-3,4,5-triol	2.27578e-06	1.69669e-06	2.03873e-05	0.000792253	0.00094493	0.000597848
60	4-HYDROXYBENZOIC ACID	4.7342e-05	1.69669e-06	1.61922e-06	0.000512081	0.000574129	0.000330504
358	2,4,6-trihydroxy-5-[1-(4-hydroxy-1,1,4,7-tetramethyl-1a,2,3,4a,5,6,7a,7b-octahydrocyclopropa[h]azulen-7-yl)-3-methylbutyl]benzene-1,3-dicarbaldehyde	0.00820279	0.0040255	0.000147874	0.0277241	0.0285696	0.0167214
374	Melibiose	0.0665502	0.0239188	0.00107703	0.189293	0.264774	0.158092
575	(7'S,8'S)-4,7'-Epoxy-3,8'-bilign-7-ene-3',5-dimethoxy-4',9,9'-triol 4'-glucoside	0.00113627	0.000140847	1.61922e-06	0.00515147	0.00697828	0.00315137
718	N-(2-furylmethyl)-9H-purin-6-amine	2.27578e-06	1.69669e-06	0.00517448	0.0399147	0.0220666	0.0152622
552	25-Acetyl-6,7-didehydrofevicordin F 3-[glucosyl-(1->6)-glucoside]	2.27578e-06	3.91309e-05	1.61922e-06	0.00453048	0.00333768	0.00280249
743	Medicarpin	2.27578e-06	1.69669e-06	1.61922e-06	0.00292646	0.0020986	0.00196185
513	(2S,3R,4S,5S,6R)-2-[4-[[(3S,4R,5S)-3-hydroxy-5-(4-hydroxy-3-methoxyphenyl)-4-(hydroxymethyl)oxolan-3-yl]methyl]-2-methoxyphenoxy]-6-(hydroxymethyl)oxane-3,4,5-triol	2.39954e-05	1.69669e-06	1.61922e-06	0.00141701	0.000810766	0.000718785
495	judaicin (eudesmane naphthofuran)	2.32251e-05	0.000101877	7.18789e-05	0.00772287	0.00510257	0.00419378
683	N2-(2-Carboxymethyl-2-hydroxysuccinoyl)arginine	0.00343889	0.0010244	0.00207207	0.0377432	0.0257837	0.0198919
740	2-[4-[(3S,3aR,6S,6aR)-6-[3-methoxy-4-[3,4,5-trihydroxy-6-(hydroxymethyl)oxan-2-yl]oxyphenyl]-1,3,3a,4,6,6a-hexahydrofuro[3,4-c]furan-3-yl]-2-methoxyphenoxy]-6-(hydroxymethyl)oxane-3,4,5-triol	0.00096128	0.000133318	0.000787337	0.0201942	0.0130385	0.00978205
380	[3,4,5-trihydroxy-6-(hydroxymethyl)oxan-2-yl] 10-[3-hydroxy-6-(hydroxymethyl)-5-(3,4,5-trihydroxy-6-methyloxan-2-yl)oxy-4-(3,4,5-trihydroxyoxan-2-yl)oxyoxan-2-yl]oxy-6a,6b,9,9,12a-pentamethyl-2-methylidene-1,3,4,5,6,6a,7,8,8a,10,11,12,13,14b-tetradecahydropicene-4a-carboxylate	0.0203533	0.00642235	0.000631032	0.094305	0.0712109	0.0322409
571	7-Hydroxy-1,7-bis(4-hydroxy-3-methoxyphenyl)-1-heptene-3,5-dione	0.00360164	0.000463286	0.000397167	0.0189283	0.0118334	0.00853946
284	(+)-Pinoresinol	0.00359012	7.74461e-05	0.00179114	0.0227679	0.0222377	0.00923319
761	N6-cis-p-Coumaroylserotonin	0.00117159	2.24571e-05	8.02021e-05	0.00649127	0.00566399	0.00238305
306	Loureirin A	0.000167172	4.13953e-05	0.000900768	0.00816051	0.0071458	0.00349542
534	N-Isobutyl-2,4,8,10,12-tetradecapentaenamide	2.27578e-06	1.69669e-06	4.32359e-05	0.00211504	0.00168197	0.000982532
231	Goyaglycoside h	2.27578e-06	1.69669e-06	1.61922e-06	0.0163532	0.00885205	0.0164732
439	coniferin	2.27578e-06	1.69669e-06	0.000497615	0.0079377	0.00450877	0.00772023
239	Albiflorin	0.000101144	0.000746975	9.78861e-05	0.151586	0.0780604	0.121121
617	DIGOXIN	6.67264e-05	4.00969e-05	1.61922e-06	0.000788597	0.000497434	0.000579979
502	Solasodine base + O-Hex-Hex-dHex	0.000515594	1.69669e-06	0.00107996	0.0047363	0.00423223	0.00509174
570	Vincristine Sulfate	0.00042147	8.84256e-05	1.61922e-06	0.0115052	0.00921635	0.00910852
675	Tauroursodeoxycholic acid	0.0327102	0.0128483	0.00329993	0.183839	0.157901	0.152651
606	Pinoresinol diglucoside	0.0105494	0.00532307	0.00305801	0.82844	0.777928	0.740185
692	Candletoxin A	0.00280448	0.000594785	0.00106929	0.0561345	0.0488492	0.0483905
458	(2S,3S,4S,5R,6R)-6-[[(3S,6aR,6bS,8aR,14bR)-9-hydroxy-4,4,6a,6b,8a,11,11,14b-octamethyl-1,2,3,4a,5,6,7,8,9,10,12,12a,14,14a-tetradecahydropicen-3-yl]oxy]-5-[4,5-dihydroxy-6-(hydroxymethyl)-3-[(2S,3R,4R,5R,6S)-3,4,5-trihydroxy-6-methyloxan-2-yl]oxyoxan-2-yl]oxy-3,4-dihydroxyoxane-2-carboxylic acid	2.27578e-06	1.69669e-06	1.61922e-06	0.00200858	0.00184914	0.00194262
732	Daurisoline	2.27578e-06	1.69669e-06	1.19977e-05	0.00174144	0.00179207	0.00171373
77	Corynanthin	0.00480924	0.00204612	0.00145436	0.0299934	0.0344263	0.0449983
1	[6-acetyloxy-4-butanoyloxy-3,3a-dihydroxy-3,6,9-trimethyl-8-[(E)-2-methylbut-2-enoyl]oxy-2-oxo-4,5,6a,7,8,9b-hexahydroazuleno[4,5-b]furan-7-yl] octanoate	0.00177535	7.74461e-05	9.78861e-05	0.078162	0.0930316	0.124305
431	Terrestrosin K	0.0195832	0.00507868	0.0168533	0.204061	0.247523	0.308315
345	L-Tryptophan	0.00277032	0.00157001	0.000191023	0.0112088	0.0157353	0.0159868
509	Zizyphine A	0.000208665	1.05276e-05	1.61922e-06	0.000938641	0.00128397	0.00149168
460	Catechin	0.000671839	0.000120063	1.61922e-06	0.00294908	0.0040728	0.00308617
499	VERAPAMIL	0.0336239	0.00932778	0.00788689	0.263028	0.350584	0.277565
470	(1R,3E,5R,7S,11R,12R,13S,14S)-1,13-bis(acetyloxy)-3,6,6,14-tetramethyl-10-methylidene-2-oxotricyclo[10.3.0.0⁵,⁷]pentadec-3-en-11-yl acetate	0.00652804	0.000801598	0.000761657	0.0294603	0.0320095	0.0271749
727	Pyro-L-glutaminyl-L-glutamine	0.0203385	0.00382316	0.000737457	0.0784539	0.0838629	0.0801079
265	Glabrin C	0.000521219	1.69669e-06	0.000149087	0.0165358	0.0266477	0.0237817
665	Acacetin-7-O-neohesperidoside	0.000101144	7.74461e-05	0.000413722	0.00240796	0.00322551	0.0031586
365	Pinoresinol 4-O-glucoside	0.0210131	0.00641675	0.0114034	6.66691	9.73123	9.69033
659	Eleutheroside E	0.000101144	7.74461e-05	9.78861e-05	0.215896	0.300711	0.316216
83	Elaterinide	2.27578e-06	1.69669e-06	1.61922e-06	0.0428952	0.0499248	0.0438579
337	2-(Methoxycarbonyl)-5-methyl-2,4-bis(3-methyl-2-butenyl)-6-(2-methyl-1-oxopropyl)-5-(4-methyl-3-pentenyl)cyclohexanone	4.68411e-05	1.69669e-06	1.61922e-06	0.000560519	0.000615519	0.000577444
511	Deltaline	0.00550044	0.000759138	0.00022618	0.043118	0.053794	0.0525266
355	Capsianoside VI	0.000240521	0.000179259	6.94137e-05	0.0368425	0.0405769	0.0430132
736	Licoflavone A	0.000142145	1.69669e-06	9.78359e-06	0.00836649	0.00979583	0.00952842
