# Supplementary material for: Untargeted Metabolomics Based on Ultra-High-Performance Liquid Chromatography Coupled with Quadrupole Orbitrap High-Resolution Mass Spectrometry for Differential Metabolite Analysis of Pinelliae Rhizoma and Its Adulterants
Source: Molecules. 2024 May 6;29(9):2155. doi: 10.3390/molecules29092155 (PMC11085193; doi:10.3390/molecules29092155)
Supplement: Supplementary file 1 [file molecules-29-02155-s001.zip › Supplementary Table S4.xlsx]

## Sheet: Sheet 1
Name	BX-SBX	BX-TNX	BX-HZNX
[6-acetyloxy-4-butanoyloxy-3,3a-dihydroxy-3,6,9-trimethyl-8-[(E)-2-methylbut-2-enoyl]oxy-2-oxo-4,5,6a,7,8,9b-hexahydroazuleno[4,5-b]furan-7-yl] octanoate	1	0	1
Bruceine A	1	0	0
Demethylwedelolactone	1	0	0
Isoliquiritigenin	1	0	0
(2R,3S,4S,5R,6R)-5-[(2S,3R,4R)-3,4-dihydroxy-4-(hydroxymethyl)oxolan-2-yl]oxy-2-(hydroxymethyl)-6-(2-phenylethoxy)oxane-3,4-diol	1	0	1
2-[1-hydroxy-1-(4-methoxyphenyl)propan-2-yl]oxy-6-(hydroxymethyl)oxane-3,4,5-triol	1	1	1
2-methylidene-4-[(2R,3R,4S,5S,6R)-3,4,5-trihydroxy-6-(hydroxymethyl)oxan-2-yl]oxybutanoic acid	1	0	0
4-HYDROXYBENZOIC ACID	1	0	1
7-methyl-1-[(2S,3R,4S,5S,6R)-3,4,5-trihydroxy-6-(hydroxymethyl)oxan-2-yl]oxy-1,5,6,7a-tetrahydrocyclopenta[c]pyran-4a,5,7-triol	1	0	0
cis-Ferulic acid [arabinosyl-(1->3)-[glucosyl-(1->6)]-glucosyl] ester	1	0	0
Dioscoretine	1	1	1
Elaterinide	1	0	1
ESTRADIOL	1	0	1
Estragonoside	1	0	0
Irinotecan hydrochloride	1	0	1
Norharman	1	0	0
Scutellarein	1	0	0
Senkyunolide A	1	0	1
Prunin	1	0	0
Harpagoside	1	1	0
Deoxyandrographolide	1	0	1
gamma-Glutamylisoleucine	1	0	1
Dihydroluteolin	1	0	0
(2R,3R,4S,5S,6R)-2-[(2E)-4-hydroxy-3,7-dimethylocta-2,6-dienoxy]-6-(hydroxymethyl)oxane-3,4,5-triol	1	0	0
Myrislignan	1	0	0
(R)-1-O-[b-D-Glucopyranosyl-(1->6)-b-D-glucopyranoside]-1,3-octanediol	1	0	1
Glabrol	1	0	0
Naringenin chalcone	1	0	0
Kudzusaponin SA4	1	0	1
Kaempferol-3-O-glucoside	1	0	0
Glabrin C	1	0	1
Azuleno(5,6-c)furan-1(3H)-one, 4,4a,5,6,7,7a,8,9-octahydro-3,4,8-trihydroxy-6,6,8-trimethyl-	1	0	1
Jaceosidin	1	0	0
Herbacetin	1	0	0
(3b,16a,20R)-3,16,20,22,25-Pentahydroxy-5-cucurbiten-11-one 3-[glucosyl-(1->6)-glucoside]	1	0	0
Quinoside D	1	0	0
Quercetin-3-O-galactoside	1	0	0
Licorisoflavan A	1	1	0
Trigoneoside XIb	1	0	0
Trigoneoside Xb	1	0	0
Melilotocarpan C	1	0	0
Quercetin	1	0	0
Iristectorigenin B	1	0	0
Chinenoside III	1	0	0
Solasonine	1	0	0
Viridiflorine	1	1	0
2-(Methoxycarbonyl)-5-methyl-2,4-bis(3-methyl-2-butenyl)-6-(2-methyl-1-oxopropyl)-5-(4-methyl-3-pentenyl)cyclohexanone	1	0	1
Capsicoside C3	1	0	1
L-Tryptophan	1	0	1
Tacrolimus	1	0	0
Capsianoside VI	1	0	1
dihydroferulic acid	1	0	0
Nardosinone	1	0	0
Pinoresinol 4-O-glucoside	1	0	1
3-ethenyl-4-[2-(3,4,5-trihydroxybenzoyl)oxyethyl]-2-[3,4,5-trihydroxy-6-(hydroxymethyl)oxan-2-yl]oxy-3,4-dihydro-2H-pyran-5-carboxylic acid	1	0	0
L-Isoleucine	1	0	0
Solasodine base + 2H, O-Hex-Hex-Hex-Pen	1	0	0
4-Ipomeanol	1	0	1
[3,4,5-trihydroxy-6-(hydroxymethyl)oxan-2-yl] 10-[3-hydroxy-6-(hydroxymethyl)-5-(3,4,5-trihydroxy-6-methyloxan-2-yl)oxy-4-(3,4,5-trihydroxyoxan-2-yl)oxyoxan-2-yl]oxy-6a,6b,9,9,12a-pentamethyl-2-methylidene-1,3,4,5,6,6a,7,8,8a,10,11,12,13,14b-tetradecahydropicene-4a-carboxylate	1	0	1
(S,S)-(+)-Tetrandrine	1	0	0
Jervine	1	1	1
trans-Zeatin-riboside	1	0	0
Resibufogenin	1	0	0
alpha-Solanine	1	0	0
Gitogenin	1	1	0
Chinenoside VI	1	0	1
29-[Glucosyl-(1->2)-glucosyl]katonic acid 3-[rhamnosyl-(1->2)[rhamnosyl-(1->4)]-glucosyl-(1->2)-glucuronide]	1	0	0
(3beta,5alpha,6alpha,7alpha,22E,24R)-5,6-Epoxyergosta-8,14,22-triene-3,7-diol	1	0	0
Wilforlide A	1	0	1
Araloside A	1	0	0
Isovanillic acid	1	1	0
Celastrol	1	0	0
Spiculisporic acid	1	0	0
Catechin	1	0	1
4,5-Dihydropiperlonguminine	1	0	0
10beta-12,13-Dinor-8-oxo-6-eremophilen-11-al	1	1	0
Terfenadine	1	1	1
2,2,4,4,-Tetramethyl-6-(1-oxopropyl)-1,3,5-cyclohexanetrione	1	0	1
gamma-sitosterol	1	0	1
Furostane base -1H2O + 1O, O-Hex, O-Hex-Hex	1	0	0
Solasodine base + O-Hex-Hex-dHex	1	0	1
Methyldopa	1	0	0
Agaric Acid	1	0	0
(2S,3R,4S,5S,6R)-2-[4-[[(3S,4R,5S)-3-hydroxy-5-(4-hydroxy-3-methoxyphenyl)-4-(hydroxymethyl)oxolan-3-yl]methyl]-2-methoxyphenoxy]-6-(hydroxymethyl)oxane-3,4,5-triol	1	0	1
5,7-dihydroxy-2-(4-hydroxyphenyl)-6-[3,4,5-trihydroxy-6-(hydroxymethyl)oxan-2-yl]-4H-chromen-4-one	1	1	0
Methyl jasmonate	1	0	1
Valerophenone	1	0	0
1,28-Octacosanediol diferulate	1	0	0
Hydroxydestruxin B	1	0	1
Betavulgaroside X	1	0	0
25-Acetyl-6,7-didehydrofevicordin F 3-[glucosyl-(1->6)-glucoside]	1	0	1
(Z)-6-Tetradecene-1,3-diyne-5,8-diol	1	0	0
Physapruin B	1	0	0
Picroside II	1	0	1
Vincristine Sulfate	1	0	1
syringin	1	1	0
Eremopetasidione	1	0	1
Biorobin	1	0	0
(17alpha,23S)-Epoxy-28,29-dihydroxy-27-norlanost-8-ene-3,24-dione	1	0	1
Acetylaconitine	1	0	1
Kukoamine B	1	0	0
Terrestrosin D	1	0	0
Pinoresinol diglucoside	1	0	1
Goyasaponin III	1	0	0
Ligustilide	1	0	0
DIGOXIN	1	0	1
Methyllycaconitine	1	0	0
Isorhamnetin 3-galactoside	1	0	0
Citbrasine	1	0	0
(E)-3-[4-[(2S,3R,4S,5S,6R)-3,4,5-trihydroxy-6-(hydroxymethyl)oxan-2-yl]oxyphenyl]prop-2-enoic acid	1	0	0
Dihydrocapsaicin	1	0	1
3-[(3S,5R,10S,13R,14S,17S)-14-hydroxy-3-[(2R,3S,4S,5S,6S)-3-hydroxy-4-methoxy-6-methyl-5-[(2S,3R,4S,5S,6R)-3,4,5-trihydroxy-6-[[(2R,3R,4S,5S,6R)-3,4,5-trihydroxy-6-(hydroxymethyl)oxan-2-yl]oxymethyl]oxan-2-yl]oxyoxan-2-yl]oxy-10,13-dimethyl-1,2,3,4,5,6,7,8,9,11,12,15,16,17-tetradecahydrocyclopenta[a]phenanthren-17-yl]-2H-furan-5-one	1	0	0
Eleutheroside E	1	0	1
Rebaudioside C	1	0	1
Astragaloside IV	1	0	0
Acacetin-7-O-neohesperidoside	1	0	1
Miltirone	1	0	0
Soyasapogenol B base + O-HexA-HexA-dHex, O-C6H7O3(DDMP)	1	0	0
Imatinib	1	0	0
26-(2-Glucosyl-6-acetylglucosyl]-1,3,11,22-tetrahydroxyergosta-5,24-dien-26-oate	1	0	0
acanthoside B	1	0	1
Fucoxanthin	1	0	1
Folinic acid	1	0	0
Pyro-L-glutaminyl-L-glutamine	1	0	1
Cianidanol	1	0	0
Lucidone C	1	0	1
Licoflavone A	1	0	1
Mimosine	1	0	1
Deoxypumiloside	1	0	0
Gibberellin A112	1	0	0
Medicarpin	1	0	1
Physalin L	1	1	1
Crotin (chalcone)	1	0	0
Polygalic acid	1	0	1
Mulberroside A	1	0	1
6-Amino-9H-purine-9-propanoic acid	1	0	0
Hypoxanthine	1	0	0
Ornithine	1	0	0
Homoorientin	0	1	0
(1R,2E,7R,10E,12S,13S,15R)-12,15-dihydroxy-7-methyl-8-oxabicyclo[11.3.0]hexadeca-2,10-dien-9-one	0	1	0
bilobol	0	1	0
Bufalin	0	1	0
Isoschaftoside 4'-glucoside	0	1	0
Serine	0	1	0
Vincamine	0	1	0
(5S,9R)-14-(hydroxymethyl)-5,9-dimethyltetracyclo[11.2.1.0¹,¹⁰.0⁴,⁹]hexadecane-5-carboxylic acid	0	1	0
Vaccarin	0	1	0
Fallacinol	0	1	0
(2R,3S,4S,5R,6R)-2-[[(2S,3R,4R)-3,4-dihydroxy-4-(hydroxymethyl)oxolan-2-yl]oxymethyl]-6-(2-phenylethoxy)oxane-3,4,5-triol	0	1	0
2-Hydroxy-6-pentadecylbenzoic acid	0	1	0
1-Naphthalenecarboxylic acid, decahydro-5-[(3Z)-5-hydroxy-3-methyl-3-penten-1-yl]-1,4a-dimethyl-6-methylene-	0	1	0
Loureirin A	0	1	1
Homodolichosterone	0	1	0
SALSOLIDINE	0	1	0
Heptyl cinnamate	0	1	0
4-Methylbenzoic acid	0	1	0
Terrestrosin K	0	1	1
coniferin	0	1	1
1-[[(2S,3R,11bR)-3-ethyl-9,10-dimethoxy-2,3,4,6,7,11b-hexahydro-1H-benzo[a]quinolizin-2-yl]methyl]-7-methoxy-3,4-dihydro-2H-isoquinolin-6-one	0	1	0
Apigenin-7-O-neohesperidoside	0	1	0
judaicin (eudesmane naphthofuran)	0	1	1
Indole-3-carboxylic acid	0	1	0
cirsimarin	0	1	0
4-hydroxyphenylacetic acid	0	1	0
3alpha-Tigloyloxytropane N-oxide	0	1	0
Flavone base + 3O, 1MeO	0	1	0
2-(3-Hydroxy-4-methylphenyl)-5-methyl-4-hexen-3-one	0	1	0
Kaempferol-7-O-rhamnoside	0	1	0
N-Methylflindersine	0	1	0
N2-(2-Carboxymethyl-2-hydroxysuccinoyl)arginine	0	1	1
Mulberrin	0	1	0
4-[2-[(1R,4aS,5R,8aS)-6-hydroxy-5-(hydroxymethyl)-5,8a-dimethyl-2-methylidene-3,4,4a,6,7,8-hexahydro-1H-naphthalen-1-yl]ethyl]-2H-furan-5-one	0	0	1
(3R, 6'Z)-3,4-Dihydro-8-hydroxy-3-(6-pentadecenyl)-1H-2-benzopyran-1-one	0	0	1
7-hydroxy-1,4a-dimethyl-9-oxo-7-propan-2-yl-2,3,4,4b,5,6,10,10a-octahydrophenanthrene-1-carboxylic acid	0	0	1
Corynanthin	0	0	1
Ginkgolic acid (C13:0)	0	0	1
Steviol	0	0	1
alpha-Linolenic acid	0	0	1
2-Hydroxylinolenic acid	0	0	1
Kaempferol	0	0	1
Tridecyl phloretate	0	0	1
Hericenone H	0	0	1
Goyaglycoside h	0	0	1
Albiflorin	0	0	1
Cafestol	0	0	1
Austroinulin	0	0	1
(+)-Pinoresinol	0	0	1
1,28-Dicaffeoyloctacosanediol	0	0	1
2,4,6-trihydroxy-5-[1-(4-hydroxy-1,1,4,7-tetramethyl-1a,2,3,4a,5,6,7a,7b-octahydrocyclopropa[h]azulen-7-yl)-3-methylbutyl]benzene-1,3-dicarbaldehyde	0	0	1
Heteratisine	0	0	1
Melibiose	0	0	1
Corchorifatty acid D	0	0	1
2-Cyclohexen-1-one, 4-hydroxy-4-(3-hydroxybutyl)-3,5,5-trimethyl-	0	0	1
(2S,3S,4S,5R,6R)-6-[[(3S,6aR,6bS,8aR,14bR)-9-hydroxy-4,4,6a,6b,8a,11,11,14b-octamethyl-1,2,3,4a,5,6,7,8,9,10,12,12a,14,14a-tetradecahydropicen-3-yl]oxy]-5-[4,5-dihydroxy-6-(hydroxymethyl)-3-[(2S,3R,4R,5R,6S)-3,4,5-trihydroxy-6-methyloxan-2-yl]oxyoxan-2-yl]oxy-3,4-dihydroxyoxane-2-carboxylic acid	0	0	1
(1R,3E,5R,7S,11R,12R,13S,14S)-1,13-bis(acetyloxy)-3,6,6,14-tetramethyl-10-methylidene-2-oxotricyclo[10.3.0.0⁵,⁷]pentadec-3-en-11-yl acetate	0	0	1
Hexadecanedioic acid	0	0	1
9-HOTrE	0	0	1
VERAPAMIL	0	0	1
Zizyphine A	0	0	1
Deltaline	0	0	1
Nordihydrocapsaicin	0	0	1
N-Isobutyl-2,4,8,10,12-tetradecapentaenamide	0	0	1
L-Asparagine	0	0	1
7-Hydroxy-1,7-bis(4-hydroxy-3-methoxyphenyl)-1-heptene-3,5-dione	0	0	1
Saikosaponin E	0	0	1
(7'S,8'S)-4,7'-Epoxy-3,8'-bilign-7-ene-3',5-dimethoxy-4',9,9'-triol 4'-glucoside	0	0	1
1,3,5,11-Bisabolatetraen-10-one	0	0	1
Oleandrin	0	0	1
5-[6-(3-hydroxy-4-methoxyphenyl)-1,3,3a,4,6,6a-hexahydrofuro[3,4-c]furan-3-yl]-2-methoxyphenol	0	0	1
Tauroursodeoxycholic acid	0	0	1
Candletoxin A	0	0	1
Phillygenin	0	0	1
Diosmin	0	0	1
Limonin	0	0	1
N-(2-furylmethyl)-9H-purin-6-amine	0	0	1
Coriandrone D	0	0	1
Urocortisone	0	0	1
Daurisoline	0	0	1
2-[4-[(3S,3aR,6S,6aR)-6-[3-methoxy-4-[3,4,5-trihydroxy-6-(hydroxymethyl)oxan-2-yl]oxyphenyl]-1,3,3a,4,6,6a-hexahydrofuro[3,4-c]furan-3-yl]-2-methoxyphenoxy]-6-(hydroxymethyl)oxane-3,4,5-triol	0	0	1
N6-cis-p-Coumaroylserotonin	0	0	1
