# Supplementary material for: Untargeted Metabolomics Based on Ultra-High-Performance Liquid Chromatography Coupled with Quadrupole Orbitrap High-Resolution Mass Spectrometry for Differential Metabolite Analysis of Pinelliae Rhizoma and Its Adulterants
Source: Molecules. 2024 May 6;29(9):2155. doi: 10.3390/molecules29092155 (PMC11085193; doi:10.3390/molecules29092155)
Supplement: Supplementary file 1 [file molecules-29-02155-s001.zip › Supplementary Table S5.xlsx]

## Sheet: K-Mean
BX	SBX	TNX	HZNX	cluster	Metabolites
-0.716846	1.40176	-0.721029	0.0361104	7	[6-acetyloxy-4-butanoyloxy-3,3a-dihydroxy-3,6,9-trimethyl-8-[(E)-2-methylbut-2-enoyl]oxy-2-oxo-4,5,6a,7,8,9b-hexahydroazuleno[4,5-b]furan-7-yl] octanoate
-0.0417124	-0.632605	1.4259	-0.751584	3	4-[2-[(1R,4aS,5R,8aS)-6-hydroxy-5-(hydroxymethyl)-5,8a-dimethyl-2-methylidene-3,4,4a,6,7,8-hexahydro-1H-naphthalen-1-yl]ethyl]-2H-furan-5-one
-0.475638	-1.17757	0.927966	0.725242	5	Bruceine A
-0.6106	1.49514	-0.458193	-0.42635	6	Demethylwedelolactone
-0.500293	-0.499344	1.5	-0.500362	2	Homoorientin
-0.732982	1.47623	-0.431858	-0.311394	6	Isoliquiritigenin
-0.652313	-0.348293	1.48838	-0.487769	2	(1R,2E,7R,10E,12S,13S,15R)-12,15-dihydroxy-7-methyl-8-oxabicyclo[11.3.0]hexadeca-2,10-dien-9-one
1.40382	-0.691021	0.0294229	-0.742226	8	(2R,3S,4S,5R,6R)-5-[(2S,3R,4R)-3,4-dihydroxy-4-(hydroxymethyl)oxolan-2-yl]oxy-2-(hydroxymethyl)-6-(2-phenylethoxy)oxane-3,4-diol
0.852339	-0.791125	0.876522	-0.937736	1	(3R, 6'Z)-3,4-Dihydro-8-hydroxy-3-(6-pentadecenyl)-1H-2-benzopyran-1-one
-1.03181	1.35106	0.0122005	-0.331449	6	2-[1-hydroxy-1-(4-methoxyphenyl)propan-2-yl]oxy-6-(hydroxymethyl)oxane-3,4,5-triol
-0.499809	1.5	-0.500103	-0.500088	6	2-methylidene-4-[(2R,3R,4S,5S,6R)-3,4,5-trihydroxy-6-(hydroxymethyl)oxan-2-yl]oxybutanoic acid
-0.638569	1.48855	-0.512208	-0.337773	6	4-HYDROXYBENZOIC ACID
1.46217	-0.252401	-0.422447	-0.787326	8	7-hydroxy-1,4a-dimethyl-9-oxo-7-propan-2-yl-2,3,4,4b,5,6,10,10a-octahydrophenanthrene-1-carboxylic acid
-0.544579	-0.433473	1.49829	-0.520241	2	7-methyl-1-[(2S,3R,4S,5S,6R)-3,4,5-trihydroxy-6-(hydroxymethyl)oxan-2-yl]oxy-1,5,6,7a-tetrahydrocyclopenta[c]pyran-4a,5,7-triol
-0.514995	-0.476097	1.49978	-0.50869	2	bilobol
-0.599186	-0.174591	1.46186	-0.688084	2	Bufalin
-0.656526	1.20593	-0.968889	0.41949	7	cis-Ferulic acid [arabinosyl-(1->3)-[glucosyl-(1->6)]-glucosyl] ester
-0.53719	-0.482628	-0.479658	1.49948	4	Corynanthin
1.4998	-0.509507	-0.513298	-0.476997	8	Dioscoretine
-0.566249	-0.360413	-0.566259	1.49292	4	Elaterinide
0.0459388	-0.683811	1.39756	-0.759686	3	ESTRADIOL
-0.850744	0.643015	1.06334	-0.855612	9	Estragonoside
-0.484874	-0.364516	1.49036	-0.640973	2	Ginkgolic acid (C13:0)
-0.641323	1.45524	-0.671306	-0.142609	6	Irinotecan hydrochloride
-0.48842	-0.483263	1.4997	-0.528017	2	Isoschaftoside 4'-glucoside
0.224709	-0.792329	1.32319	-0.755571	3	Norharman
-0.501091	1.4999	-0.48504	-0.513766	6	Scutellarein
0.0101807	-0.706735	1.41078	-0.714226	3	Senkyunolide A
-0.508542	-0.48815	1.49994	-0.503252	2	Serine
1.08475	-0.811866	0.614207	-0.887094	1	Steviol
-0.531439	1.49918	-0.453993	-0.513745	6	Prunin
1.49373	-0.4272	-0.439693	-0.626841	8	alpha-Linolenic acid
-0.654641	-0.283199	1.48171	-0.543866	2	Harpagoside
1.35411	-0.751903	0.156992	-0.759199	8	Deoxyandrographolide
1.34681	-0.720377	0.172052	-0.79848	8	2-Hydroxylinolenic acid
0.313412	-0.791942	1.27852	-0.79999	3	gamma-Glutamylisoleucine
-0.38778	-0.538164	1.49528	-0.569337	2	Vincamine
-0.836953	0.751055	0.97347	-0.887571	9	Dihydroluteolin
-0.833333	0.353394	1.25621	-0.776273	9	(2R,3R,4S,5S,6R)-2-[(2E)-4-hydroxy-3,7-dimethylocta-2,6-dienoxy]-6-(hydroxymethyl)oxane-3,4,5-triol
-0.512668	-0.469418	-0.517564	1.49965	4	Myrislignan
-0.792461	-0.82043	1.25265	0.360244	5	Kaempferol
0.330767	-0.574052	1.24669	-1.00341	3	Tridecyl phloretate
-0.451608	-0.46223	1.49731	-0.583476	2	Hericenone H
0.0394725	-0.722669	1.40056	-0.717367	3	(R)-1-O-[b-D-Glucopyranosyl-(1->6)-b-D-glucopyranoside]-1,3-octanediol
-0.56585	1.49773	-0.431138	-0.500742	6	Glabrol
-0.496036	-0.502827	1.49999	-0.501131	2	(5S,9R)-14-(hydroxymethyl)-5,9-dimethyltetracyclo[11.2.1.0¹,¹⁰.0⁴,⁹]hexadecane-5-carboxylic acid
-0.512384	-0.485733	1.49991	-0.501794	2	Vaccarin
-0.499988	-0.499994	-0.500018	1.5	4	Goyaglycoside h
-0.734219	1.37359	-0.74967	0.110297	7	Naringenin chalcone
-0.582474	1.4888	-0.58255	-0.323778	6	Kudzusaponin SA4
-0.511862	-0.513507	-0.474386	1.49976	4	Albiflorin
-0.498668	-0.500691	1.5	-0.500641	2	Fallacinol
-0.575363	-0.285792	1.48331	-0.622153	2	(2R,3S,4S,5R,6R)-2-[[(2S,3R,4R)-3,4-dihydroxy-4-(hydroxymethyl)oxolan-2-yl]oxymethyl]-6-(2-phenylethoxy)oxane-3,4,5-triol
-0.60588	1.47563	-0.238434	-0.63132	6	Kaempferol-3-O-glucoside
1.07435	-0.782662	0.625733	-0.917424	1	Cafestol
-0.731995	0.0386592	-0.70745	1.40079	4	Glabrin C
-0.163714	-0.654945	1.46032	-0.641656	3	Azuleno(5,6-c)furan-1(3H)-one, 4,4a,5,6,7,7a,8,9-octahydro-3,4,8-trihydroxy-6,6,8-trimethyl-
-0.513743	-0.481881	1.49987	-0.504242	2	Jaceosidin
-0.590466	1.48639	-0.305396	-0.59053	6	Herbacetin
-0.499968	1.5	-0.500036	-0.499996	6	(3b,16a,20R)-3,16,20,22,25-Pentahydroxy-5-cucurbiten-11-one 3-[glucosyl-(1->6)-glucoside]
-0.694796	1.42589	-0.694823	-0.0362717	6	Quinoside D
1.39143	-0.511409	0.01559	-0.895616	8	Austroinulin
-0.493204	-0.504913	1.49998	-0.501865	2	2-Hydroxy-6-pentadecylbenzoic acid
-0.804451	-0.578089	-0.037758	1.4203	4	(+)-Pinoresinol
-0.705504	1.44155	-0.0911438	-0.644901	6	Quercetin-3-O-galactoside
0.184922	-0.7647	-0.762006	1.34178	4	Licorisoflavan A
-0.498518	-0.518572	1.49984	-0.482749	2	1-Naphthalenecarboxylic acid, decahydro-5-[(3Z)-5-hydroxy-3-methyl-3-penten-1-yl]-1,4a-dimethyl-6-methylene-
-0.789741	-0.83672	1.23366	0.392801	5	Loureirin A
-0.73066	1.38965	-0.728158	0.069163	7	Trigoneoside XIb
-0.509685	1.49986	-0.509725	-0.480447	6	Trigoneoside Xb
-1.10098	0.906612	-0.59093	0.785299	7	Melilotocarpan C
-0.695822	1.47112	-0.227794	-0.5475	6	Quercetin
-0.517009	-0.48926	1.49989	-0.49362	2	Iristectorigenin B
-0.737948	-0.636356	-0.056531	1.43083	4	1,28-Dicaffeoyloctacosanediol
-0.49996	1.5	-0.500045	-0.499995	6	Chinenoside III
-0.528418	1.49882	-0.526848	-0.443555	6	Solasonine
1.40451	-0.714465	-0.718385	0.0283348	8	Viridiflorine
-0.623555	1.47083	-0.634453	-0.212827	6	2-(Methoxycarbonyl)-5-methyl-2,4-bis(3-methyl-2-butenyl)-6-(2-methyl-1-oxopropyl)-5-(4-methyl-3-pentenyl)cyclohexanone
0.310418	-0.808368	1.28004	-0.782093	3	Capsicoside C3
-0.673794	1.43049	-0.705008	-0.0516848	6	L-Tryptophan
-0.810183	1.23842	-0.81338	0.385144	7	Tacrolimus
-0.625973	1.4727	-0.624425	-0.222298	6	Capsianoside VI
-0.284891	-0.552057	-0.645441	1.48239	4	2,4,6-trihydroxy-5-[1-(4-hydroxy-1,1,4,7-tetramethyl-1a,2,3,4a,5,6,7a,7b-octahydrocyclopropa[h]azulen-7-yl)-3-methylbutyl]benzene-1,3-dicarbaldehyde
1.31294	-0.696429	0.239982	-0.856493	8	Heteratisine
-0.640785	-0.553281	1.48314	-0.289075	2	dihydroferulic acid
-0.492445	1.49984	-0.486992	-0.520403	6	Nardosinone
-0.623172	-0.374703	-0.494384	1.49226	4	Pinoresinol 4-O-glucoside
-0.785065	0.336106	-0.817135	1.26609	4	3-ethenyl-4-[2-(3,4,5-trihydroxybenzoyl)oxyethyl]-2-[3,4,5-trihydroxy-6-(hydroxymethyl)oxan-2-yl]oxy-3,4-dihydro-2H-pyran-5-carboxylic acid
-0.0587426	-1.25371	1.18702	0.125432	5	L-Isoleucine
-0.766591	1.33452	-0.768795	0.200865	7	Solasodine base + 2H, O-Hex-Hex-Hex-Pen
-0.394589	-0.543354	-0.557965	1.49591	4	Melibiose
0.556013	-0.828621	1.12804	-0.855432	3	4-Ipomeanol
-0.661542	1.40211	-0.771679	0.0311135	7	[3,4,5-trihydroxy-6-(hydroxymethyl)oxan-2-yl] 10-[3-hydroxy-6-(hydroxymethyl)-5-(3,4,5-trihydroxy-6-methyloxan-2-yl)oxy-4-(3,4,5-trihydroxyoxan-2-yl)oxyoxan-2-yl]oxy-6a,6b,9,9,12a-pentamethyl-2-methylidene-1,3,4,5,6,6a,7,8,8a,10,11,12,13,14b-tetradecahydropicene-4a-carboxylate
-0.446162	-0.547607	1.4987	-0.504933	2	Homodolichosterone
-0.480148	1.47129	-0.733884	-0.257258	6	(S,S)-(+)-Tetrandrine
1.49999	-0.501998	-0.502015	-0.495981	8	Jervine
-0.502631	-0.494989	1.49999	-0.50237	2	SALSOLIDINE
0.213754	-1.47087	0.610222	0.646896	5	trans-Zeatin-riboside
-0.640892	1.46852	-0.626222	-0.201402	6	Resibufogenin
-0.717319	0.0358452	-0.720386	1.40186	4	alpha-Solanine
-0.463494	-0.418857	1.49485	-0.612499	2	Heptyl cinnamate
0.369197	-0.789671	1.24747	-0.826998	3	Corchorifatty acid D
-0.0234478	-0.687838	-0.71051	1.4218	4	Gitogenin
-0.785525	1.15726	-0.883938	0.5122	7	Chinenoside VI
-1.13115	0.70083	0.969068	-0.538753	9	4-Methylbenzoic acid
-0.438451	-0.446576	1.49529	-0.610267	2	2-Cyclohexen-1-one, 4-hydroxy-4-(3-hydroxybutyl)-3,5,5-trimethyl-
-0.432265	-0.529605	-0.536431	1.4983	4	Terrestrosin K
-0.507354	1.49984	-0.512755	-0.479735	6	29-[Glucosyl-(1->2)-glucosyl]katonic acid 3-[rhamnosyl-(1->2)[rhamnosyl-(1->4)]-glucosyl-(1->2)-glucuronide]
-0.638839	1.49053	-0.364505	-0.487184	6	(3beta,5alpha,6alpha,7alpha,22E,24R)-5,6-Epoxyergosta-8,14,22-triene-3,7-diol
-0.670515	-0.693194	-0.0731428	1.43685	4	coniferin
0.233445	-0.765964	1.31912	-0.786597	3	Wilforlide A
-0.501078	1.5	-0.501008	-0.497911	6	Araloside A
-0.769014	-0.270874	1.46719	-0.427304	2	Isovanillic acid
1.38113	-0.491525	-0.921873	0.0322706	8	1-[[(2S,3R,11bR)-3-ethyl-9,10-dimethoxy-2,3,4,6,7,11b-hexahydro-1H-benzo[a]quinolizin-2-yl]methyl]-7-methoxy-3,4-dihydro-2H-isoquinolin-6-one
-0.768834	0.236599	-0.785376	1.31761	4	Celastrol
-0.624251	-0.467598	1.49345	-0.401597	2	Apigenin-7-O-neohesperidoside
-0.499912	-0.499958	-0.50013	1.5	4	(2S,3S,4S,5R,6R)-6-[[(3S,6aR,6bS,8aR,14bR)-9-hydroxy-4,4,6a,6b,8a,11,11,14b-octamethyl-1,2,3,4a,5,6,7,8,9,10,12,12a,14,14a-tetradecahydropicen-3-yl]oxy]-5-[4,5-dihydroxy-6-(hydroxymethyl)-3-[(2S,3R,4R,5R,6S)-3,4,5-trihydroxy-6-methyloxan-2-yl]oxyoxan-2-yl]oxy-3,4-dihydroxyoxane-2-carboxylic acid
0.706304	-1.29287	0.866686	-0.280116	1	Spiculisporic acid
-0.643967	1.48863	-0.501526	-0.343142	6	Catechin
-0.494401	-0.512539	-0.493001	1.49994	4	4,5-Dihydropiperlonguminine
-0.670163	-0.395088	1.4885	-0.423253	2	10beta-12,13-Dinor-8-oxo-6-eremophilen-11-al
-0.44853	-0.465544	-0.583233	1.49731	4	(1R,3E,5R,7S,11R,12R,13S,14S)-1,13-bis(acetyloxy)-3,6,6,14-tetramethyl-10-methylidene-2-oxotricyclo[10.3.0.0⁵,⁷]pentadec-3-en-11-yl acetate
-0.668688	-0.573729	-0.230817	1.47323	4	Hexadecanedioic acid
1.49777	-0.540344	-0.53515	-0.422278	8	Terfenadine
0.165037	-0.761801	1.35061	-0.753844	3	2,2,4,4,-Tetramethyl-6-(1-oxopropyl)-1,3,5-cyclohexanetrione
0.217807	-0.778763	1.3266	-0.765647	3	gamma-sitosterol
0.258495	-0.770094	1.30682	-0.795216	3	9-HOTrE
-0.834887	-0.857006	0.583977	1.10792	5	judaicin (eudesmane naphthofuran)
-0.376208	1.2952	-1.07539	0.156404	7	Indole-3-carboxylic acid
-0.50654	1.49983	-0.514025	-0.479269	6	Furostane base -1H2O + 1O, O-Hex, O-Hex-Hex
-0.736327	0.199808	-0.798036	1.33456	4	VERAPAMIL
-0.60338	0.0592799	-0.842489	1.38659	4	Solasodine base + O-Hex-Hex-dHex
-0.470541	-0.608249	1.4951	-0.416306	2	Methyldopa
-0.472931	-0.512075	-0.51472	1.49973	4	Zizyphine A
0.950242	-0.908781	0.776231	-0.817693	1	Agaric Acid
-0.472978	-0.47526	-0.550782	1.49902	4	Deltaline
-1.27171	0.0754806	1.17325	0.0229822	9	(2S,3R,4S,5S,6R)-2-[4-[[(3S,4R,5S)-3-hydroxy-5-(4-hydroxy-3-methoxyphenyl)-4-(hydroxymethyl)oxolan-3-yl]methyl]-2-methoxyphenoxy]-6-(hydroxymethyl)oxane-3,4,5-triol
0.552048	-0.465249	1.06903	-1.15583	3	Nordihydrocapsaicin
-0.508236	-0.485993	1.49993	-0.505697	2	5,7-dihydroxy-2-(4-hydroxyphenyl)-6-[3,4,5-trihydroxy-6-(hydroxymethyl)oxan-2-yl]-4H-chromen-4-one
-0.366571	-0.565224	1.49352	-0.561728	2	cirsimarin
-0.0582037	-0.681889	1.43254	-0.692444	3	Methyl jasmonate
-0.617685	-0.636121	-0.218023	1.47183	4	N-Isobutyl-2,4,8,10,12-tetradecapentaenamide
-1.09795	0.23608	1.25778	-0.395914	9	4-hydroxyphenylacetic acid
0.937638	-1.16194	-0.498406	0.722712	8	Valerophenone
-0.621023	-0.25367	-0.603672	1.47836	4	1,28-Octacosanediol diferulate
-0.502232	1.49596	-0.407084	-0.586643	6	Hydroxydestruxin B
-0.505186	1.49994	-0.507281	-0.487474	6	Betavulgaroside X
-0.609995	-0.250353	-0.617473	1.47782	4	25-Acetyl-6,7-didehydrofevicordin F 3-[glucosyl-(1->6)-glucoside]
-0.816838	-0.289376	-0.351654	1.45787	4	L-Asparagine
0.00914444	-0.729985	1.41095	-0.690111	3	(Z)-6-Tetradecene-1,3-diyne-5,8-diol
-0.872983	0.945899	-0.855151	0.782235	7	Physapruin B
-0.735149	1.37456	-0.747329	0.107921	7	Picroside II
-0.785787	-0.895263	1.13042	0.55063	5	3alpha-Tigloyloxytropane N-oxide
-0.843266	0.699012	-0.873885	1.01814	7	Vincristine Sulfate
-0.671946	-0.0635038	-0.69858	1.43403	4	7-Hydroxy-1,7-bis(4-hydroxy-3-methoxyphenyl)-1-heptene-3,5-dione
-0.498821	-0.500746	1.5	-0.500432	2	Flavone base + 3O, 1MeO
-0.648421	1.44227	-0.0933675	-0.700485	6	syringin
-0.286162	-0.474858	-0.71563	1.47665	4	Saikosaponin E
-0.449522	-0.422266	-0.622315	1.4941	4	(7'S,8'S)-4,7'-Epoxy-3,8'-bilign-7-ene-3',5-dimethoxy-4',9,9'-triol 4'-glucoside
-0.171091	-0.644462	1.46201	-0.646462	3	1,3,5,11-Bisabolatetraen-10-one
-0.0125659	-0.772032	1.41602	-0.631423	3	Eremopetasidione
-0.61694	-0.389013	1.49345	-0.4875	2	Biorobin
1.18595	-0.80847	0.470296	-0.847775	1	(17alpha,23S)-Epoxy-28,29-dihydroxy-27-norlanost-8-ene-3,24-dione
-0.61207	1.47648	-0.621646	-0.242764	6	Acetylaconitine
-0.737346	1.33372	-0.798032	0.201662	7	Kukoamine B
1.40409	-0.715381	0.0295563	-0.718261	8	Oleandrin
-0.503606	-0.492427	-0.503945	1.49998	4	Terrestrosin D
-0.802703	0.00204939	-0.60842	1.40907	4	Pinoresinol diglucoside
-0.499864	1.5	-0.500153	-0.499983	6	Goyasaponin III
0.915689	-1.37316	0.521394	-0.0639192	1	Ligustilide
-0.606478	1.47685	-0.625342	-0.245032	6	DIGOXIN
-0.495862	1.49999	-0.505068	-0.499059	6	Methyllycaconitine
-0.592094	-0.637214	1.47715	-0.247838	2	2-(3-Hydroxy-4-methylphenyl)-5-methyl-4-hexen-3-one
-0.827506	0.473003	1.18439	-0.829889	9	Isorhamnetin 3-galactoside
-0.0387113	-0.996434	1.37485	-0.339708	3	Citbrasine
-0.66118	1.10795	0.562583	-1.00935	9	(E)-3-[4-[(2S,3R,4S,5S,6R)-3,4,5-trihydroxy-6-(hydroxymethyl)oxan-2-yl]oxyphenyl]prop-2-enoic acid
1.10624	-0.852433	0.586322	-0.840129	1	Dihydrocapsaicin
-0.415869	-0.357256	1.48214	-0.70901	2	5-[6-(3-hydroxy-4-methoxyphenyl)-1,3,3a,4,6,6a-hexahydrofuro[3,4-c]furan-3-yl]-2-methoxyphenol
-0.578719	1.48985	-0.578754	-0.332377	6	3-[(3S,5R,10S,13R,14S,17S)-14-hydroxy-3-[(2R,3S,4S,5S,6S)-3-hydroxy-4-methoxy-6-methyl-5-[(2S,3R,4S,5S,6R)-3,4,5-trihydroxy-6-[[(2R,3R,4S,5S,6R)-3,4,5-trihydroxy-6-(hydroxymethyl)oxan-2-yl]oxymethyl]oxan-2-yl]oxyoxan-2-yl]oxy-10,13-dimethyl-1,2,3,4,5,6,7,8,9,11,12,15,16,17-tetradecahydrocyclopenta[a]phenanthren-17-yl]-2H-furan-5-one
-0.61371	-0.564338	-0.308469	1.48652	4	Eleutheroside E
-0.789582	0.285348	-0.789039	1.29327	4	Rebaudioside C
-0.500099	1.5	-0.5	-0.499901	6	Astragaloside IV
-0.505488	-0.492773	1.49998	-0.501717	2	Kaempferol-7-O-rhamnoside
-0.54806	-0.427322	1.49797	-0.522591	2	Acacetin-7-O-neohesperidoside
1.45649	-0.792563	-0.454599	-0.209328	8	Miltirone
-0.393049	-0.507498	-0.594347	1.49489	4	Tauroursodeoxycholic acid
-0.45664	-0.555784	1.4987	-0.48628	2	N-Methylflindersine
-0.501853	1.49998	-0.504906	-0.493222	6	Soyasapogenol B base + O-HexA-HexA-dHex, O-C6H7O3(DDMP)
-0.544316	1.49651	-0.549736	-0.402457	6	Imatinib
-0.835422	-0.803156	1.21586	0.422716	5	N2-(2-Carboxymethyl-2-hydroxysuccinoyl)arginine
-0.463167	-0.516894	-0.519435	1.49949	4	Candletoxin A
1.48799	-0.504527	-0.337226	-0.646236	8	Phillygenin
-0.502712	-0.494539	-0.502738	1.49999	4	26-(2-Glucosyl-6-acetylglucosyl]-1,3,11,22-tetrahydroxyergosta-5,24-dien-26-oate
-1.4658	0.717461	0.205815	0.542521	7	acanthoside B
-0.662601	-0.656977	1.4531	-0.133526	2	Diosmin
0.851622	-0.895108	0.879815	-0.83633	1	Fucoxanthin
0.955666	-0.855754	0.771444	-0.871356	1	Limonin
-0.345505	-1.09453	0.151774	1.28826	4	Folinic acid
-0.817099	-0.907654	0.759598	0.965155	5	N-(2-furylmethyl)-9H-purin-6-amine
0.657283	-0.798409	1.0505	-0.909376	1	Coriandrone D
-0.00699776	-0.676461	1.41616	-0.7327	3	Urocortisone
-0.731864	1.44379	-0.60737	-0.104561	6	Pyro-L-glutaminyl-L-glutamine
-0.52447	-0.445709	-0.528728	1.49891	4	Daurisoline
-0.773579	1.45399	-0.507555	-0.172854	6	Cianidanol
0.181348	-0.763637	1.34339	-0.761101	3	Lucidone C
-0.668696	-0.298855	-0.515088	1.48264	4	Licoflavone A
1.01527	-0.885416	0.702156	-0.83201	1	Mimosine
-0.663343	-0.0626329	1.43363	-0.70765	2	Deoxypumiloside
-0.863909	-0.0544602	-0.497109	1.41548	4	2-[4-[(3S,3aR,6S,6aR)-6-[3-methoxy-4-[3,4,5-trihydroxy-6-(hydroxymethyl)oxan-2-yl]oxyphenyl]-1,3,3a,4,6,6a-hexahydrofuro[3,4-c]furan-3-yl]-2-methoxyphenoxy]-6-(hydroxymethyl)oxane-3,4,5-triol
-0.234284	-0.849148	-0.363033	1.44647	4	Gibberellin A112
-0.893991	0.735562	-0.828304	0.986733	7	Medicarpin
1.5	-0.499911	-0.500125	-0.499964	8	Physalin L
-0.573127	-0.556347	1.49322	-0.363743	2	Mulberrin
-0.70224	-0.0830213	-0.654186	1.43945	4	Crotin (chalcone)
-0.501352	-0.690832	-0.287295	1.47948	4	N6-cis-p-Coumaroylserotonin
0.644517	-0.853275	1.06217	-0.853413	1	Polygalic acid
-0.623971	-0.241329	-0.610913	1.47621	4	Mulberroside A
-0.511372	1.49992	-0.487006	-0.501546	6	6-Amino-9H-purine-9-propanoic acid
0.511322	-1.241	1.04758	-0.317902	1	Hypoxanthine
0.236209	-0.851879	-0.699384	1.31505	4	Ornithine
