# Supplementary material for: Untargeted Metabolomics Based on Ultra-High-Performance Liquid Chromatography Coupled with Quadrupole Orbitrap High-Resolution Mass Spectrometry for Differential Metabolite Analysis of Pinelliae Rhizoma and Its Adulterants
Source: Molecules. 2024 May 6;29(9):2155. doi: 10.3390/molecules29092155 (PMC11085193; doi:10.3390/molecules29092155)
Supplement: Supplementary file 1 [file molecules-29-02155-s001.zip › Supplementary Table S6.xlsx]

## Sheet: BX-SBX
Pathway	Description	# compounds (dem)	Compounds (dem)	# compounds (all)	Compounds (all)	Total
hsa01100	Metabolic pathways - Homo sapiens (human)	10	C08650;C00156;C00951;C06561;C00389;C00078;C00407;C03479;C00262;C00077	90	C00049;C00185;C00330;C00122;C00628;C08650;C00490;C01384;C00979;C00249;C05625;C00156;C00147;C00814;C00158;C01909;C00951;C00123;C00153;C00253;C00250;C07130;C00082;C00483;C00755;C06427;C01606;C02226;C05607;C06202;C00183;C00212;C05903;C00065;C00509;C00135;C00463;C06561;C01879;C00314;C01514;C00062;C00106;C08491;C00042;C00188;C02934;C01197;C00389;C02656;C04498;C00078;C08813;C00299;C00568;C00407;C05402;…	3048
hsa01210	2-Oxocarboxylic acid metabolism - Homo sapiens (human)	3	C00078;C00407;C00077	11	C00049;C00158;C00123;C00082;C02226;C00183;C00078;C00407;C00109;C00322;C00077	134
hsa01230	Biosynthesis of amino acids - Homo sapiens (human)	3	C00078;C00407;C00077	18	C00049;C00979;C00158;C00123;C00082;C00183;C00065;C00135;C00062;C00188;C00078;C00407;C00148;C00109;C00152;C00322;C00064;C00077	128
hsa01240	Biosynthesis of cofactors - Homo sapiens (human)	2	C00156;C00078	19	C00049;C00156;C00158;C01909;C00153;C00253;C00250;C00082;C00483;C00183;C00065;C00314;C02656;C00078;C00568;C00051;C00322;C00632;C00064	328
hsa00970	Aminoacyl-tRNA biosynthesis - Homo sapiens (human)	2	C00078;C00407	13	C00049;C00123;C00082;C00183;C00065;C00135;C00062;C00188;C00078;C00407;C00148;C00152;C00064	52
hsa02010	ABC transporters - Homo sapiens (human)	2	C00407;C00077	22	C00049;C00185;C00330;C00123;C01606;C00183;C00212;C00065;C00135;C00062;C00188;C00299;C00407;C05402;C00387;C00051;C00148;C00181;C00137;C00475;C00064;C00077	138
hsa04974	Protein digestion and absorption - Homo sapiens (human)	2	C00078;C00407	16	C00049;C00123;C00082;C00483;C00183;C00065;C00135;C00463;C00062;C00188;C00078;C00407;C00388;C00148;C00152;C00064	47
hsa04978	Mineral absorption - Homo sapiens (human)	2	C00078;C00407	9	C00123;C00183;C00065;C00188;C00078;C00407;C00148;C00152;C00064	29
hsa05230	Central carbon metabolism in cancer - Homo sapiens (human)	2	C00078;C00407	15	C00049;C00122;C00158;C00123;C00082;C00183;C00065;C00135;C00062;C00042;C00078;C00407;C00148;C00152;C00064	37
hsa01232	Nucleotide metabolism - Homo sapiens (human)	1	C00262	10	C00330;C00147;C00212;C00106;C00299;C00387;C00475;C00064;C00214;C00262	58
hsa00140	Steroid hormone biosynthesis - Homo sapiens (human)	1	C00951	1	C00951	99
hsa00230	Purine metabolism - Homo sapiens (human)	1	C00262	6	C00330;C00147;C00212;C00387;C00064;C00262	101
hsa00260	Glycine, serine and threonine metabolism - Homo sapiens (human)	1	C00078	6	C00049;C00065;C00188;C00078;C00258;C00109	48
hsa00280	Valine, leucine and isoleucine degradation - Homo sapiens (human)	1	C00407	3	C00123;C00183;C00407	42
hsa00290	Valine, leucine and isoleucine biosynthesis - Homo sapiens (human)	1	C00407	6	C00123;C02226;C00183;C00188;C00407;C00109	23
hsa00220	Arginine biosynthesis - Homo sapiens (human)	1	C00077	5	C00049;C00122;C00062;C00064;C00077	23
hsa00330	Arginine and proline metabolism - Homo sapiens (human)	1	C00077	3	C00062;C00148;C00077	69
hsa00380	Tryptophan metabolism - Homo sapiens (human)	1	C00078	5	C00463;C00078;C00954;C00322;C00632	83
hsa00400	Phenylalanine, tyrosine and tryptophan biosynthesis - Homo sapiens (human)	1	C00078	4	C00082;C00463;C00078;C00587	35
hsa00470	D-Amino acid metabolism - Homo sapiens (human)	1	C00077	8	C00049;C00065;C00135;C00062;C00188;C00148;C00064;C00077	69
hsa00480	Glutathione metabolism - Homo sapiens (human)	1	C00077	3	C01879;C00051;C00077	38
hsa00790	Folate biosynthesis - Homo sapiens (human)	1	C00156	2	C00156;C00568	58
hsa00670	One carbon pool by folate - Homo sapiens (human)	1	C03479	1	C03479	9
hsa00130	Ubiquinone and other terpenoid-quinone biosynthesis - Homo sapiens (human)	1	C00156	2	C00156;C00082	71
hsa04152	AMPK signaling pathway - Homo sapiens (human)	1	C00389	3	C00389;C00757;C01172	22
hsa04929	GnRH secretion - Homo sapiens (human)	1	C00951	1	C00951	9
hsa04913	Ovarian steroidogenesis - Homo sapiens (human)	1	C00951	1	C00951	24
hsa04915	Estrogen signaling pathway - Homo sapiens (human)	1	C00951	1	C00951	8
hsa04917	Prolactin signaling pathway - Homo sapiens (human)	1	C00951	2	C00951;C00082	11
hsa04976	Bile secretion - Homo sapiens (human)	1	C06956	3	C06999;C00051;C06956	97
hsa04961	Endocrine and other factor-regulated calcium reabsorption - Homo sapiens (human)	1	C00951	1	C00951	8
hsa04726	Serotonergic synapse - Homo sapiens (human)	1	C00078	1	C00078	42
hsa04714	Thermogenesis - Homo sapiens (human)	1	C00951	1	C00951	23
hsa05200	Pathways in cancer - Homo sapiens (human)	1	C00951	2	C00122;C00951	31
hsa05207	Chemical carcinogenesis - receptor activation - Homo sapiens (human)	1	C00951	1	C00951	29
hsa05208	Chemical carcinogenesis - reactive oxygen species - Homo sapiens (human)	1	C00951	3	C00951;C00472;C00051	57
hsa05215	Prostate cancer - Homo sapiens (human)	1	C00951	1	C00951	11
hsa05224	Breast cancer - Homo sapiens (human)	1	C00951	1	C00951	3
hsa05131	Shigellosis - Homo sapiens (human)	1	C00407	2	C00123;C00407	14
hsa05143	African trypanosomiasis - Homo sapiens (human)	1	C00078	1	C00078	8
hsa01522	Endocrine resistance - Homo sapiens (human)	1	C00951	1	C00951	5

## Sheet: BX-TNX
Pathway	Description	# compounds (dem)	Compounds (dem)	# compounds (all)	Compounds (all)	Total
hsa01100	Metabolic pathways - Homo sapiens (human)	1	C00642	90	C00049;C00185;C00330;C00122;C00628;C08650;C00490;C01384;C00979;C00249;C05625;C00156;C00147;C00814;C00158;C01909;C00951;C00123;C00153;C00253;C00250;C07130;C00082;C00483;C00755;C06427;C01606;C02226;C05607;C06202;C00183;C00212;C05903;C00065;C00509;C00135;C00463;C06561;C01879;C00314;C01514;C00062;C00106;C08491;C00042;C00188;C02934;C01197;C00389;C02656;C04498;C00078;C08813;C00299;C00568;C00407;C05402;…	3048
hsa00350	Tyrosine metabolism - Homo sapiens (human)	1	C00642	8	C00122;C00628;C01384;C00082;C00483;C00042;C05582;C00642	78
hsa00360	Phenylalanine metabolism - Homo sapiens (human)	1	C00642	7	C00122;C00082;C05607;C00042;C05853;C01772;C00642	49

## Sheet: BX-HZNX
Pathway	Description	# compounds (dem)	Compounds (dem)	# compounds (all)	Compounds (all)	Total
hsa01100	Metabolic pathways - Homo sapiens (human)	8	C00156;C00951;C06427;C05903;C00078;C05402;C19615;C00152	90	C00049;C00185;C00330;C00122;C00628;C08650;C00490;C01384;C00979;C00249;C05625;C00156;C00147;C00814;C00158;C01909;C00951;C00123;C00153;C00253;C00250;C07130;C00082;C00483;C00755;C06427;C01606;C02226;C05607;C06202;C00183;C00212;C05903;C00065;C00509;C00135;C00463;C06561;C01879;C00314;C01514;C00062;C00106;C08491;C00042;C00188;C02934;C01197;C00389;C02656;C04498;C00078;C08813;C00299;C00568;C00407;C05402;…	3048
hsa01230	Biosynthesis of amino acids - Homo sapiens (human)	2	C00078;C00152	18	C00049;C00979;C00158;C00123;C00082;C00183;C00065;C00135;C00062;C00188;C00078;C00407;C00148;C00109;C00152;C00322;C00064;C00077	128
hsa01240	Biosynthesis of cofactors - Homo sapiens (human)	2	C00156;C00078	19	C00049;C00156;C00158;C01909;C00153;C00253;C00250;C00082;C00483;C00183;C00065;C00314;C02656;C00078;C00568;C00051;C00322;C00632;C00064	328
hsa00970	Aminoacyl-tRNA biosynthesis - Homo sapiens (human)	2	C00078;C00152	13	C00049;C00123;C00082;C00183;C00065;C00135;C00062;C00188;C00078;C00407;C00148;C00152;C00064	52
hsa04974	Protein digestion and absorption - Homo sapiens (human)	2	C00078;C00152	16	C00049;C00123;C00082;C00483;C00183;C00065;C00135;C00463;C00062;C00188;C00078;C00407;C00388;C00148;C00152;C00064	47
hsa04978	Mineral absorption - Homo sapiens (human)	2	C00078;C00152	9	C00123;C00183;C00065;C00188;C00078;C00407;C00148;C00152;C00064	29
hsa05230	Central carbon metabolism in cancer - Homo sapiens (human)	2	C00078;C00152	15	C00049;C00122;C00158;C00123;C00082;C00183;C00065;C00135;C00062;C00042;C00078;C00407;C00148;C00152;C00064	37
hsa01210	2-Oxocarboxylic acid metabolism - Homo sapiens (human)	1	C00078	11	C00049;C00158;C00123;C00082;C02226;C00183;C00078;C00407;C00109;C00322;C00077	134
hsa00052	Galactose metabolism - Homo sapiens (human)	1	C05402	2	C05402;C00137	46
hsa00140	Steroid hormone biosynthesis - Homo sapiens (human)	1	C00951	1	C00951	99
hsa00592	alpha-Linolenic acid metabolism - Homo sapiens (human)	1	C06427	3	C06427;C08491;C16300	44
hsa01040	Biosynthesis of unsaturated fatty acids - Homo sapiens (human)	1	C06427	2	C00249;C06427	74
hsa00250	Alanine, aspartate and glutamate metabolism - Homo sapiens (human)	1	C00152	6	C00049;C00122;C00158;C00042;C00152;C00064	28
hsa00260	Glycine, serine and threonine metabolism - Homo sapiens (human)	1	C00078	6	C00049;C00065;C00188;C00078;C00258;C00109	48
hsa00380	Tryptophan metabolism - Homo sapiens (human)	1	C00078	5	C00463;C00078;C00954;C00322;C00632	83
hsa00400	Phenylalanine, tyrosine and tryptophan biosynthesis - Homo sapiens (human)	1	C00078	4	C00082;C00463;C00078;C00587	35
hsa00790	Folate biosynthesis - Homo sapiens (human)	1	C00156	2	C00156;C00568	58
hsa00130	Ubiquinone and other terpenoid-quinone biosynthesis - Homo sapiens (human)	1	C00156	2	C00156;C00082	71
hsa02010	ABC transporters - Homo sapiens (human)	1	C05402	22	C00049;C00185;C00330;C00123;C01606;C00183;C00212;C00065;C00135;C00062;C00188;C00299;C00407;C05402;C00387;C00051;C00148;C00181;C00137;C00475;C00064;C00077	138
hsa04929	GnRH secretion - Homo sapiens (human)	1	C00951	1	C00951	9
hsa04913	Ovarian steroidogenesis - Homo sapiens (human)	1	C00951	1	C00951	24
hsa04915	Estrogen signaling pathway - Homo sapiens (human)	1	C00951	1	C00951	8
hsa04917	Prolactin signaling pathway - Homo sapiens (human)	1	C00951	2	C00951;C00082	11
hsa04976	Bile secretion - Homo sapiens (human)	1	C06956	3	C06999;C00051;C06956	97
hsa04961	Endocrine and other factor-regulated calcium reabsorption - Homo sapiens (human)	1	C00951	1	C00951	8
hsa04726	Serotonergic synapse - Homo sapiens (human)	1	C00078	1	C00078	42
hsa04714	Thermogenesis - Homo sapiens (human)	1	C00951	1	C00951	23
hsa05200	Pathways in cancer - Homo sapiens (human)	1	C00951	2	C00122;C00951	31
hsa05207	Chemical carcinogenesis - receptor activation - Homo sapiens (human)	1	C00951	1	C00951	29
hsa05208	Chemical carcinogenesis - reactive oxygen species - Homo sapiens (human)	1	C00951	3	C00951;C00472;C00051	57
hsa05215	Prostate cancer - Homo sapiens (human)	1	C00951	1	C00951	11
hsa05224	Breast cancer - Homo sapiens (human)	1	C00951	1	C00951	3
hsa05143	African trypanosomiasis - Homo sapiens (human)	1	C00078	1	C00078	8
hsa01522	Endocrine resistance - Homo sapiens (human)	1	C00951	1	C00951	5
